# Supplementary material for: Trends and correlations of infection rates and drug resistance of Escherichia coli among ICU and Non-ICU patients in Guizhou, China
Source: PLoS One. 2026 Apr 7;21(4):e0346023. doi: 10.1371/journal.pone.0346023 (PMC13056192; doi:10.1371/journal.pone.0346023)
Supplement: S1 File — (XLS) [file pone.0346023.s001.xls]

## Sheet: correlation
correlation
		E. coli positive rate	ESBL positive rate	Comprehensive drug resistance rate	Multidrug resistance rate
ESBL positive rate	Pearson correlation	.954**
	Significance (two-tailed)	0.000858845
Comprehensive drug resistance rate	Pearson correlation	.901**	.942**
	Significance (two-tailed)	0.00559712	0.00150445
Multidrug resistance rate	Pearson correlation	.877**	.930**	.982**
	Significance (two-tailed)	0.0095752	0.00241761	8.39033e-05
Detection rate in ICU	Pearson correlation	0.662362	0.743157	.795*	.796*
	Significance (two-tailed)	0.104989	0.0556021	0.0327191	0.0322799
Cefepime	Pearson correlation	.956**	.949**	.972**	.970**
	Significance (two-tailed)	0.000762264	0.00110278	0.000254875	0.000294352
Cefazolin	Pearson correlation	.946**	.939**	.975**	.966**
	Significance (two-tailed)	0.00128184	0.00172498	0.000180513	0.000415542
Cefotetan	Pearson correlation	.772*	.809*	.927**	.858*
	Significance (two-tailed)	0.0421947	0.0275414	0.00263158	0.013448
Ceftriaxone	Pearson correlation	.949**	.952**	.985**	.963**
	Significance (two-tailed)	0.00109234	0.000965754	5.39789e-05	0.000497821
Ceftazidime	Pearson correlation	.929**	.970**	.961**	.963**
	Significance (two-tailed)	0.00252347	0.000305063	0.000555296	0.000501244
Imipenem	Pearson correlation	0.230865	0.152961	0.278297	0.289712
	Significance (two-tailed)	0.618432	0.743352	0.54563	0.528548
Ertapenem	Pearson correlation	.803*	.799*	.904**	.897**
	Significance (two-tailed)	0.0294867	0.0312485	0.00514684	0.00612617
Ampicillin/Sulbactam	Pearson correlation	.834*	.868*	.957**	.905**
	Significance (two-tailed)	0.0197984	0.0113855	0.000703871	0.0050333
Piperacillin/Tazobactam	Pearson correlation	0.577625	0.570033	0.739118	0.726125
	Significance (two-tailed)	0.174434	0.181514	0.0576769	0.0646324
Ampicillin	Pearson correlation	.932**	.932**	.982**	.964**
	Significance (two-tailed)	0.00222945	0.00222726	8.08097e-05	0.000447432
Ciprofloxacin	Pearson correlation	0.410385	0.543049	0.747165	0.711386
	Significance (two-tailed)	0.360462	0.207783	0.0535843	0.0730416
Levofloxacin	Pearson correlation	0.623145	0.744585	.893**	.872*
	Significance (two-tailed)	0.134918	0.0548786	0.00678351	0.0105507
Gentamicin	Pearson correlation	.895**	.961**	.987**	.988**
	Significance (two-tailed)	0.00655337	0.000564189	3.5096e-05	3.0098e-05
Amikacin	Pearson correlation	0.268315	0.499427	0.527633	0.578238
	Significance (two-tailed)	0.560713	0.253802	0.223552	0.173869
Tobramycin	Pearson correlation	.871*	.919**	.990**	.954**
	Significance (two-tailed)	0.0107714	0.00343611	2.10494e-05	0.000862006
Trimethoprim/Sulfamethoxazole	Pearson correlation	0.62294	.814*	.833*	.856*
	Significance (two-tailed)	0.135085	0.0257487	0.0198498	0.0140538
Aztreonam	Pearson correlation	.964**	.979**	.967**	.952**
	Significance (two-tailed)	0.000453755	0.000118061	0.000366837	0.000920579
Note: The value is the correlation coefficient (r) corresponding to the change trends of two rates. Blank represents no significant correlation. **: Significant correlation at the P<0.01 level (two-tailed). *: Significant correlation at the 0.01<p<0.05 level (two-tailed).
