# Supplementary material for: Trends and correlations of infection rates and drug resistance of Escherichia coli among ICU and Non-ICU patients in Guizhou, China
Source: PLoS One. 2026 Apr 7;21(4):e0346023. doi: 10.1371/journal.pone.0346023 (PMC13056192; doi:10.1371/journal.pone.0346023)
Supplement: S2 File — (XLSX) [file pone.0346023.s002.xlsx]

## Sheet: gender, age, season
Case No.	Year and month	Gender	Age
1	201805	male	60
2	201701	female	22
3	201608	female	36
4	201811	male	21
5	201809	female	56
6	201808	male	69
7	201711	female	80
8	201609	female	46
9	201906	male	61
10	201812	male	39
11	201811	female	41
12	201807	female	0
13	201807	male	48
14	201901	male	0
15	201906	female	76
16	201906	female	24
17	201906	female	61
18	201906	female	48
19	201905	male	0
20	201905	male	45
21	201904	male	77
22	201903	male	58
23	201903	male	47
24	201903	male	8
25	201903	female	52
26	201903	female	70
27	201902	male	61
28	201902	male	0
29	201902	female	43
30	201902	female	46
31	201901	female	54
32	201901	male	54
33	201812	male	21
34	201812	male	44
35	201812	male	44
36	201812	female	57
37	201812	male	68
38	201811	female	25
39	201811	female	61
40	201811	female	64
41	201811	male	63
42	201811	male	49
43	201810	male	4
44	201810	female	55
45	201809	male	4
46	201809	male	77
47	201809	male	30
48	201809	male	67
49	201808	male	30
50	201808	male	46
51	201808	male	80
52	201808	male	44
53	201808	female	42
54	201808	female	88
55	201808	male	61
56	201807	male	44
57	201807	female	47
58	201807	female	55
59	201807	female	54
60	201806	female	56
61	201806	male	0
62	201806	female	54
63	201806	female	54
64	201806	female	54
65	201805	female	54
66	201805	male	66
67	201805	female	54
68	201712	male	55
69	201712	male	4
70	201712	male	76
71	201711	female	77
72	201710	male	2
73	201710	female	46
74	201709	male	8
75	201709	female	63
76	201708	male	54
77	201707	female	52
78	201707	female	41
79	201706	male	73
80	201706	male	20
81	201704	male	44
82	201703	male	50
83	201702	male	46
84	201612	male	49
85	201611	male	67
86	201610	female	41
87	201609	male	64
88	201609	male	64
89	201607	female	69
90	201607	male	51
91	201606	female	61
92	201606	female	56
93	201605	female	53
94	201801	male	65
95	201712	female	53
96	201712	male	13
97	201712	male	21
98	201710	female	54
99	201703	male	68
100	201712	female	47
101	201711	female	46
102	201711	female	35
103	201711	female	27
104	201709	female	47
105	201707	female	48
106	201706	female	50
107	201703	female	46
108	201701	female	39
109	201701	female	34
110	201605	female	29
111	201906	female	21
112	201906	female	27
113	201905	female	43
114	201904	female	69
115	201902	female	42
116	201807	female	31
117	201807	female	52
118	201807	female	30
119	201807	female	36
120	201806	female	40
121	201805	female	60
122	201805	female	49
123	201805	female	23
124	201803	female	61
125	201707	female	35
126	201805	female	34
127	201801	male	72
128	201702	female	77
129	201611	male	43
130	201609	male	87
131	201906	female	62
132	201712	male	37
133	201905	female	32
134	201806	female	0
135	201806	female	36
136	201712	male	49
137	201906	male	40
138	201905	male	31
139	201905	male	40
140	201905	male	40
141	201810	male	63
142	201809	male	52
143	201809	male	55
144	201808	female	49
145	201807	male	45
146	201711	female	44
147	201710	female	66
148	201707	male	70
149	201703	male	76
150	201610	male	26
151	201712	male	46
152	201612	male	59
153	201903	male	50
154	201803	male	70
155	201611	female	73
156	201606	male	66
157	201705	female	38
158	201710	male	51
159	201609	male	73
160	201906	female	0
161	201906	female	62
162	201906	female	85
163	201906	female	0
164	201906	male	92
165	201906	male	64
166	201906	female	54
167	201906	male	77
168	201906	male	77
169	201906	male	53
170	201906	male	82
171	201905	male	61
172	201905	female	1
173	201905	male	61
174	201905	male	0
175	201905	male	89
176	201905	male	0
177	201905	male	0
178	201904	male	1
179	201904	male	0
180	201904	female	53
181	201904	male	0
182	201904	male	0
183	201904	male	50
184	201903	male	0
185	201903	male	0
186	201903	male	44
187	201903	female	0
188	201902	male	0
189	201902	male	0
190	201902	male	0
191	201902	male	0
192	201902	female	0
193	201902	female	56
194	201902	female	56
195	201902	male	85
196	201902	male	51
197	201902	male	64
198	201902	male	51
199	201902	female	0
200	201902	female	0
201	201902	female	83
202	201902	male	0
203	201902	male	0
204	201902	male	72
205	201902	male	0
206	201902	male	72
207	201902	male	0
208	201902	male	0
209	201902	male	75
210	201901	male	75
211	201901	female	0
212	201901	male	0
213	201901	male	0
214	201901	male	69
215	201901	male	0
216	201901	male	0
217	201901	male	0
218	201901	female	0
219	201901	female	65
220	201901	male	0
221	201901	male	0
222	201901	female	65
223	201901	male	0
224	201901	male	20
225	201901	male	0
226	201901	male	20
227	201901	male	0
228	201901	male	0
229	201812	male	0
230	201812	male	0
231	201812	male	0
232	201812	male	0
233	201812	male	0
234	201812	male	28
235	201812	male	0
236	201811	male	23
237	201811	male	0
238	201811	male	44
239	201811	male	65
240	201811	male	0
241	201811	female	45
242	201811	male	51
243	201810	male	50
244	201810	female	0
245	201810	male	62
246	201810	male	0
247	201810	male	69
248	201810	male	0
249	201810	female	86
250	201810	male	47
251	201810	male	47
252	201810	female	0
253	201809	female	0
254	201809	male	51
255	201809	male	50
256	201809	male	34
257	201809	male	76
258	201809	male	63
259	201809	male	69
260	201809	male	49
261	201808	female	0
262	201808	male	1
263	201808	female	0
264	201808	male	51
265	201808	male	84
266	201808	male	41
267	201808	male	41
268	201808	male	40
269	201808	male	31
270	201808	male	31
271	201808	male	31
272	201808	male	31
273	201807	male	31
274	201807	male	64
275	201807	male	73
276	201807	female	81
277	201807	male	51
278	201807	female	39
279	201807	male	81
280	201807	male	67
281	201807	male	48
282	201807	male	59
283	201807	male	64
284	201807	male	64
285	201807	male	0
286	201807	male	64
287	201807	female	84
288	201807	male	64
289	201807	male	64
290	201807	male	64
291	201807	male	0
292	201807	male	64
293	201807	male	48
294	201806	male	64
295	201806	male	64
296	201806	male	87
297	201806	male	64
298	201806	female	1
299	201806	male	0
300	201806	female	1
301	201806	male	51
302	201806	male	55
303	201805	female	69
304	201805	male	0
305	201805	male	34
306	201805	male	45
307	201805	male	49
308	201805	male	34
309	201805	male	77
310	201805	male	75
311	201805	male	44
312	201805	female	0
313	201804	male	77
314	201804	male	0
315	201804	male	75
316	201804	male	56
317	201804	female	0
318	201804	male	0
319	201804	male	0
320	201804	male	44
321	201804	female	68
322	201804	male	75
323	201804	female	65
324	201804	female	67
325	201803	female	65
326	201803	male	0
327	201803	male	0
328	201803	male	0
329	201803	male	0
330	201803	male	0
331	201803	male	36
332	201803	male	0
333	201803	female	0
334	201803	male	0
335	201803	male	0
336	201803	male	0
337	201803	male	0
338	201803	male	75
339	201803	male	0
340	201803	male	0
341	201803	male	36
342	201803	male	80
343	201802	female	0
344	201802	female	70
345	201802	male	0
346	201802	female	80
347	201802	male	0
348	201802	female	0
349	201802	male	0
350	201802	female	84
351	201802	female	0
352	201802	male	0
353	201802	male	60
354	201802	female	85
355	201802	female	0
356	201802	male	54
357	201802	female	51
358	201802	female	52
359	201802	female	73
360	201801	female	44
361	201801	female	85
362	201801	male	74
363	201801	male	74
364	201801	male	89
365	201801	male	74
366	201801	male	56
367	201801	female	0
368	201801	male	0
369	201801	male	5
370	201712	male	0
371	201712	male	49
372	201712	male	0
373	201712	male	74
374	201712	female	0
375	201712	male	1
376	201712	male	81
377	201712	female	79
378	201712	female	0
379	201712	female	0
380	201712	female	52
381	201712	male	0
382	201712	male	46
383	201712	male	0
384	201712	male	69
385	201711	male	0
386	201711	male	84
387	201711	male	84
388	201711	male	0
389	201711	male	1
390	201711	male	55
391	201711	male	44
392	201711	male	1
393	201711	male	0
394	201711	male	1
395	201711	male	75
396	201711	female	68
397	201711	male	0
398	201711	male	81
399	201711	male	0
400	201711	male	0
401	201711	male	0
402	201711	male	0
403	201711	male	0
404	201711	male	81
405	201710	male	86
406	201710	male	86
407	201710	male	28
408	201710	male	28
409	201710	male	28
410	201709	male	66
411	201709	male	50
412	201709	female	68
413	201708	male	68
414	201708	male	62
415	201708	male	68
416	201708	female	58
417	201708	female	58
418	201708	male	50
419	201708	male	62
420	201708	female	58
421	201708	male	78
422	201708	male	78
423	201708	male	0
424	201708	female	76
425	201708	female	35
426	201708	female	55
427	201707	female	61
428	201707	female	61
429	201707	male	0
430	201707	female	0
431	201707	male	0
432	201707	male	54
433	201707	female	0
434	201706	male	53
435	201706	male	49
436	201706	female	88
437	201706	male	87
438	201706	male	0
439	201706	male	0
440	201706	male	1
441	201706	male	0
442	201706	male	0
443	201706	female	70
444	201706	male	1
445	201706	female	68
446	201706	female	0
447	201706	male	0
448	201706	female	0
449	201706	female	64
450	201705	male	46
451	201705	male	84
452	201705	male	84
453	201705	male	88
454	201705	male	69
455	201705	male	62
456	201705	male	0
457	201705	male	61
458	201705	male	0
459	201704	male	0
460	201704	male	0
461	201704	male	0
462	201704	male	64
463	201704	female	0
464	201704	male	1
465	201704	male	1
466	201704	male	0
467	201704	female	16
468	201704	male	0
469	201704	male	63
470	201704	female	68
471	201704	male	0
472	201703	male	34
473	201703	female	0
474	201703	male	47
475	201703	male	0
476	201703	male	0
477	201703	male	0
478	201703	male	0
479	201703	male	0
480	201703	male	58
481	201703	male	58
482	201703	male	70
483	201703	male	0
484	201703	female	75
485	201703	male	58
486	201702	male	0
487	201702	male	45
488	201702	male	43
489	201702	male	0
490	201702	male	0
491	201702	male	0
492	201702	male	0
493	201702	male	0
494	201702	male	73
495	201702	male	1
496	201702	male	46
497	201702	female	28
498	201702	male	0
499	201702	male	80
500	201702	male	48
501	201702	male	66
502	201701	male	0
503	201701	female	0
504	201701	male	0
505	201701	male	0
506	201701	male	0
507	201701	female	0
508	201701	female	0
509	201701	male	47
510	201701	female	61
511	201701	female	0
512	201701	male	85
513	201701	male	47
514	201701	male	0
515	201701	male	47
516	201701	male	0
517	201701	male	0
518	201701	male	0
519	201701	male	0
520	201612	male	40
521	201612	male	40
522	201612	female	71
523	201612	female	0
524	201612	male	0
525	201612	male	32
526	201612	male	0
527	201612	female	47
528	201612	female	0
529	201612	male	18
530	201612	male	18
531	201612	male	18
532	201612	female	47
533	201612	male	78
534	201612	female	0
535	201612	male	85
536	201611	female	0
537	201611	female	60
538	201611	female	0
539	201611	male	18
540	201611	male	35
541	201611	male	35
542	201611	female	0
543	201611	male	0
544	201611	male	1
545	201611	male	0
546	201611	male	0
547	201611	male	0
548	201611	female	81
549	201611	male	83
550	201611	male	8
551	201611	male	47
552	201611	male	46
553	201611	male	83
554	201610	male	0
555	201610	male	83
556	201610	male	0
557	201610	male	74
558	201610	male	0
559	201610	male	0
560	201609	male	7
561	201609	female	54
562	201609	male	85
563	201609	male	0
564	201609	male	0
565	201609	male	0
566	201609	male	59
567	201609	male	0
568	201609	male	23
569	201609	male	0
570	201609	male	74
571	201608	female	66
572	201608	female	61
573	201608	male	68
574	201608	female	79
575	201608	male	80
576	201608	male	61
577	201608	male	76
578	201607	male	0
579	201607	female	39
580	201607	male	0
581	201607	male	0
582	201607	female	47
583	201606	female	0
584	201606	female	0
585	201606	female	0
586	201606	male	71
587	201606	male	66
588	201606	male	78
589	201606	male	0
590	201606	female	0
591	201606	male	51
592	201605	male	0
593	201605	male	0
594	201605	male	52
595	201605	male	0
596	201605	female	0
597	201605	female	81
598	201605	female	57
599	201801	female	26
600	201906	male	65
601	201905	female	38
602	201905	female	66
603	201804	female	32
604	201705	female	62
605	201812	male	42
606	201812	female	34
607	201812	female	34
608	201811	female	61
609	201811	male	73
610	201811	female	25
611	201810	male	32
612	201810	female	65
613	201810	female	30
614	201810	female	28
615	201810	female	30
616	201809	female	63
617	201807	female	47
618	201807	male	49
619	201807	male	67
620	201807	male	67
621	201807	male	63
622	201807	female	47
623	201806	male	78
624	201805	female	13
625	201805	female	47
626	201801	male	42
627	201712	male	59
628	201712	female	25
629	201711	male	3
630	201711	male	0
631	201711	male	68
632	201709	female	46
633	201709	male	73
634	201708	male	43
635	201708	female	55
636	201708	female	65
637	201708	female	26
638	201708	female	30
639	201707	female	35
640	201707	female	28
641	201706	female	62
642	201705	male	43
643	201705	male	46
644	201705	male	52
645	201705	female	21
646	201705	female	21
647	201704	female	36
648	201702	female	24
649	201612	male	0
650	201611	male	44
651	201611	male	54
652	201609	female	27
653	201609	female	56
654	201609	female	39
655	201608	male	74
656	201607	male	67
657	201606	male	51
658	201606	female	80
659	201606	male	36
660	201605	female	79
661	201705	female	51
662	201805	female	40
663	201906	female	70
664	201904	male	23
665	201904	male	23
666	201903	female	55
667	201902	female	70
668	201901	female	70
669	201812	female	54
670	201812	female	69
671	201811	female	69
672	201811	female	69
673	201811	female	53
674	201807	female	50
675	201805	female	47
676	201708	male	50
677	201708	male	50
678	201705	male	70
679	201703	male	76
680	201611	male	61
681	201611	male	37
682	201609	male	67
683	201609	male	48
684	201606	female	0
685	201903	male	67
686	201810	male	52
687	201810	male	51
688	201810	male	76
689	201809	female	56
690	201808	male	49
691	201808	male	52
692	201807	male	52
693	201807	female	57
694	201806	male	62
695	201806	female	64
696	201805	male	34
697	201805	male	2
698	201805	female	67
699	201805	male	67
700	201805	female	67
701	201901	male	0
702	201807	male	52
703	201702	female	0
704	201702	male	0
705	201702	male	0
706	201701	male	0
707	201701	male	0
708	201701	male	0
709	201701	female	0
710	201701	female	0
711	201701	male	0
712	201701	male	0
713	201707	male	48
714	201901	male	54
715	201809	female	64
716	201809	male	46
717	201805	female	49
718	201803	female	27
719	201802	female	43
720	201801	female	5
721	201706	male	43
722	201706	male	47
723	201705	male	26
724	201606	male	51
725	201902	male	25
726	201809	male	63
727	201808	male	55
728	201812	female	68
729	201811	female	35
730	201807	female	47
731	201805	female	31
732	201804	female	28
733	201801	female	27
734	201711	male	46
735	201708	female	47
736	201708	female	48
737	201706	female	46
738	201703	female	79
739	201609	female	59
740	201906	male	17
741	201906	male	39
742	201905	male	26
743	201905	male	1
744	201903	male	44
745	201903	male	43
746	201903	male	48
747	201811	male	66
748	201811	male	49
749	201804	female	57
750	201803	female	44
751	201803	female	54
752	201803	male	0
753	201802	female	65
754	201711	male	37
755	201710	male	71
756	201710	female	47
757	201709	female	53
758	201708	male	47
759	201704	female	25
760	201703	female	67
761	201702	male	52
762	201702	female	71
763	201701	male	37
764	201611	female	48
765	201609	female	9
766	201609	female	32
767	201609	female	46
768	201608	male	65
769	201607	male	74
770	201607	male	67
771	201606	female	57
772	201606	female	1
773	201801	male	12
774	201712	male	0
775	201712	male	0
776	201712	male	0
777	201712	male	0
778	201712	female	69
779	201712	female	60
780	201711	female	47
781	201711	male	83
782	201711	male	0
783	201708	female	45
784	201708	female	47
785	201707	male	73
786	201705	male	51
787	201704	female	25
788	201701	male	44
789	201612	female	47
790	201612	female	43
791	201610	male	26
792	201610	female	70
793	201609	male	43
794	201608	female	69
795	201607	male	67
796	201607	male	68
797	201605	female	56
798	201906	male	4
799	201906	male	54
800	201905	male	37
801	201904	male	1
802	201904	female	67
803	201904	male	50
804	201812	female	72
805	201806	male	18
806	201806	female	57
807	201805	male	0
808	201805	female	0
809	201805	female	69
810	201804	male	0
811	201804	male	23
812	201803	male	70
813	201802	male	48
814	201802	male	50
815	201802	female	62
816	201802	female	65
817	201801	female	60
818	201801	female	9
819	201801	female	47
820	201801	male	64
821	201801	female	61
822	201712	male	54
823	201712	male	46
824	201712	male	46
825	201712	female	82
826	201712	female	76
827	201711	female	23
828	201711	male	53
829	201709	male	27
830	201709	male	27
831	201709	male	68
832	201709	female	71
833	201708	female	50
834	201708	male	61
835	201708	male	3
836	201707	female	64
837	201707	female	63
838	201707	male	69
839	201705	male	47
840	201705	female	51
841	201705	female	80
842	201703	male	78
843	201702	male	1
844	201701	female	1
845	201701	male	0
846	201701	male	73
847	201701	male	50
848	201701	female	53
849	201701	female	53
850	201612	male	0
851	201612	male	10
852	201612	male	21
853	201610	female	52
854	201608	female	53
855	201608	female	60
856	201607	male	5
857	201606	male	66
858	201605	female	51
859	201605	female	38
860	201906	male	57
861	201906	female	22
862	201906	female	38
863	201906	male	49
864	201906	male	5
865	201906	male	67
866	201906	male	71
867	201906	male	26
868	201906	male	26
869	201906	female	41
870	201906	male	36
871	201905	male	40
872	201905	female	36
873	201905	male	1
874	201905	female	56
875	201905	male	23
876	201905	male	68
877	201905	male	29
878	201905	female	50
879	201905	male	54
880	201905	male	10
881	201905	male	0
882	201905	male	0
883	201905	male	10
884	201905	female	54
885	201904	female	23
886	201904	male	24
887	201904	male	50
888	201904	female	67
889	201904	male	26
890	201904	female	47
891	201904	female	55
892	201904	male	17
893	201904	female	19
894	201904	male	56
895	201904	male	0
896	201904	male	5
897	201904	male	44
898	201904	female	83
899	201903	female	44
900	201903	female	47
901	201903	male	30
902	201903	male	15
903	201903	male	0
904	201903	female	42
905	201903	male	31
906	201903	female	35
907	201903	male	31
908	201902	female	54
909	201902	female	6
910	201901	male	44
911	201901	female	69
912	201901	male	14
913	201901	male	29
914	201812	female	68
915	201812	male	8
916	201812	male	3
917	201812	male	2
918	201812	female	57
919	201812	male	71
920	201812	male	0
921	201811	female	65
922	201811	male	3
923	201811	male	7
924	201811	female	48
925	201810	female	72
926	201810	female	72
927	201809	female	72
928	201809	male	13
929	201808	male	12
930	201808	male	44
931	201808	male	44
932	201808	female	44
933	201808	male	10
934	201807	male	41
935	201807	male	44
936	201806	female	78
937	201806	female	0
938	201805	male	28
939	201805	male	46
940	201805	female	24
941	201805	male	19
942	201804	male	30
943	201708	female	38
944	201704	male	0
945	201905	male	38
946	201809	male	26
947	201804	male	51
948	201703	female	52
949	201608	male	40
950	201308	male	62
951	201307	male	71
952	201906	female	39
953	201906	female	50
954	201906	female	64
955	201906	female	50
956	201906	male	67
957	201906	female	67
958	201906	female	41
959	201906	female	52
960	201906	female	32
961	201906	male	79
962	201906	female	17
963	201906	male	55
964	201906	female	59
965	201906	female	41
966	201906	male	60
967	201906	female	70
968	201906	female	76
969	201906	female	46
970	201906	male	46
971	201906	male	46
972	201906	female	48
973	201906	female	46
974	201906	female	45
975	201906	female	28
976	201906	female	5
977	201906	female	81
978	201906	male	79
979	201906	male	46
980	201906	female	55
981	201906	female	35
982	201906	male	60
983	201906	male	72
984	201906	female	53
985	201906	female	61
986	201906	female	30
987	201906	female	67
988	201906	male	16
989	201906	female	64
990	201906	female	54
991	201906	male	65
992	201906	male	60
993	201906	female	55
994	201906	male	60
995	201906	female	48
996	201906	female	66
997	201906	female	54
998	201906	female	66
999	201906	female	54
1000	201906	female	54
1001	201906	female	40
1002	201906	female	56
1003	201906	male	66
1004	201906	female	65
1005	201906	female	53
1006	201905	female	34
1007	201905	male	66
1008	201905	female	73
1009	201905	female	49
1010	201905	female	53
1011	201905	female	68
1012	201905	male	79
1013	201905	female	50
1014	201905	male	49
1015	201905	female	43
1016	201905	female	66
1017	201905	female	46
1018	201905	female	54
1019	201905	female	66
1020	201905	female	50
1021	201905	male	56
1022	201905	female	77
1023	201905	female	34
1024	201905	male	0
1025	201905	male	54
1026	201905	female	73
1027	201905	female	71
1028	201905	female	27
1029	201905	female	68
1030	201905	male	17
1031	201905	female	51
1032	201905	male	0
1033	201905	male	55
1034	201905	female	54
1035	201905	male	77
1036	201905	female	67
1037	201905	male	0
1038	201905	male	74
1039	201905	female	44
1040	201905	female	55
1041	201905	female	62
1042	201905	female	65
1043	201905	female	70
1044	201905	female	38
1045	201905	female	29
1046	201905	female	56
1047	201905	female	82
1048	201905	male	45
1049	201905	female	52
1050	201905	male	50
1051	201905	female	73
1052	201905	female	79
1053	201905	female	52
1054	201905	female	33
1055	201905	female	64
1056	201905	female	51
1057	201905	male	65
1058	201905	female	44
1059	201905	female	50
1060	201905	female	52
1061	201905	female	55
1062	201905	male	82
1063	201905	male	0
1064	201905	female	52
1065	201905	male	43
1066	201905	female	26
1067	201905	female	62
1068	201905	female	44
1069	201905	male	48
1070	201905	male	49
1071	201905	female	66
1072	201905	female	44
1073	201905	female	57
1074	201905	female	41
1075	201905	male	0
1076	201905	female	16
1077	201905	male	64
1078	201905	male	64
1079	201905	male	75
1080	201904	female	59
1081	201904	male	33
1082	201904	male	31
1083	201904	female	63
1084	201904	male	66
1085	201904	female	34
1086	201904	female	49
1087	201904	female	51
1088	201904	female	33
1089	201904	male	63
1090	201904	female	56
1091	201904	female	0
1092	201904	male	81
1093	201904	female	34
1094	201904	female	68
1095	201904	female	50
1096	201904	male	67
1097	201904	male	57
1098	201904	female	75
1099	201904	female	0
1100	201904	female	32
1101	201904	female	21
1102	201904	female	55
1103	201904	female	47
1104	201904	female	77
1105	201904	male	63
1106	201904	male	59
1107	201904	male	42
1108	201904	male	43
1109	201904	male	50
1110	201904	male	69
1111	201904	female	68
1112	201904	male	54
1113	201904	female	13
1114	201904	female	47
1115	201904	female	52
1116	201904	male	66
1117	201904	male	43
1118	201904	female	67
1119	201904	male	66
1120	201904	female	65
1121	201904	female	65
1122	201904	female	61
1123	201904	female	2
1124	201904	female	24
1125	201904	male	64
1126	201904	male	48
1127	201904	female	69
1128	201904	female	36
1129	201904	male	53
1130	201904	female	51
1131	201904	female	57
1132	201904	female	33
1133	201904	female	45
1134	201904	female	51
1135	201903	male	55
1136	201903	male	49
1137	201903	female	52
1138	201903	female	31
1139	201903	male	45
1140	201903	male	2
1141	201903	female	20
1142	201903	male	64
1143	201903	female	56
1144	201903	female	32
1145	201903	male	69
1146	201903	female	59
1147	201903	male	50
1148	201903	female	56
1149	201903	female	50
1150	201903	male	45
1151	201903	female	72
1152	201903	female	47
1153	201903	female	38
1154	201903	male	48
1155	201903	female	54
1156	201903	female	0
1157	201903	female	55
1158	201903	female	39
1159	201903	female	22
1160	201903	male	62
1161	201903	male	44
1162	201903	female	28
1163	201903	male	77
1164	201903	female	53
1165	201903	female	51
1166	201903	female	62
1167	201903	male	57
1168	201903	male	60
1169	201903	female	60
1170	201903	female	27
1171	201903	female	48
1172	201903	female	35
1173	201903	female	38
1174	201903	female	47
1175	201903	female	69
1176	201903	female	55
1177	201903	female	64
1178	201903	female	56
1179	201903	female	2
1180	201903	female	54
1181	201903	female	2
1182	201903	male	46
1183	201903	male	8
1184	201903	female	47
1185	201903	female	49
1186	201903	male	8
1187	201903	female	54
1188	201903	male	0
1189	201903	male	8
1190	201903	male	20
1191	201903	female	70
1192	201903	male	39
1193	201903	female	47
1194	201903	female	47
1195	201903	male	47
1196	201903	female	53
1197	201903	male	78
1198	201903	female	21
1199	201903	female	43
1200	201903	female	51
1201	201903	female	50
1202	201902	female	51
1203	201902	female	33
1204	201902	female	2
1205	201902	female	67
1206	201902	female	54
1207	201902	male	62
1208	201902	female	63
1209	201902	male	52
1210	201902	male	46
1211	201902	female	50
1212	201902	female	32
1213	201902	female	73
1214	201902	female	85
1215	201902	male	47
1216	201902	female	49
1217	201902	female	41
1218	201902	male	64
1219	201902	female	70
1220	201902	female	6
1221	201902	female	40
1222	201902	female	52
1223	201902	female	53
1224	201902	male	8
1225	201902	male	76
1226	201902	female	54
1227	201902	female	66
1228	201902	female	65
1229	201902	female	51
1230	201902	male	46
1231	201902	female	46
1232	201902	female	70
1233	201902	female	48
1234	201902	female	61
1235	201902	female	38
1236	201902	female	20
1237	201902	female	55
1238	201902	female	54
1239	201902	male	54
1240	201902	female	56
1241	201902	female	77
1242	201902	male	46
1243	201902	female	74
1244	201902	male	75
1245	201901	female	43
1246	201901	female	33
1247	201901	female	46
1248	201901	male	6
1249	201901	female	53
1250	201901	female	72
1251	201901	male	8
1252	201901	female	46
1253	201901	female	64
1254	201901	female	66
1255	201901	male	70
1256	201901	female	65
1257	201901	female	73
1258	201901	male	46
1259	201901	female	70
1260	201901	female	67
1261	201901	male	78
1262	201901	female	24
1263	201901	female	50
1264	201901	female	73
1265	201901	female	54
1266	201901	female	56
1267	201901	female	64
1268	201901	female	55
1269	201901	male	74
1270	201901	female	56
1271	201901	female	53
1272	201901	female	47
1273	201901	female	82
1274	201901	male	64
1275	201901	female	68
1276	201901	female	56
1277	201812	female	68
1278	201812	female	74
1279	201812	male	76
1280	201812	female	70
1281	201812	female	65
1282	201812	female	56
1283	201812	female	72
1284	201812	male	23
1285	201812	female	43
1286	201812	female	55
1287	201812	male	54
1288	201812	female	62
1289	201812	female	53
1290	201812	female	77
1291	201812	female	48
1292	201812	female	67
1293	201812	female	55
1294	201812	female	66
1295	201812	female	67
1296	201812	female	37
1297	201812	female	24
1298	201812	male	0
1299	201812	female	41
1300	201812	female	71
1301	201812	female	51
1302	201812	female	66
1303	201812	female	49
1304	201812	female	56
1305	201812	female	27
1306	201812	female	65
1307	201812	female	72
1308	201812	female	70
1309	201812	female	66
1310	201812	female	31
1311	201812	female	69
1312	201812	female	54
1313	201812	female	53
1314	201812	female	55
1315	201811	female	46
1316	201811	male	59
1317	201811	female	35
1318	201811	female	51
1319	201811	female	45
1320	201811	female	46
1321	201811	male	59
1322	201811	male	59
1323	201811	female	7
1324	201811	female	52
1325	201811	male	2
1326	201811	female	54
1327	201811	female	53
1328	201811	male	2
1329	201811	female	63
1330	201811	female	72
1331	201811	female	54
1332	201811	female	65
1333	201811	male	74
1334	201811	male	50
1335	201811	male	88
1336	201811	female	55
1337	201811	male	3
1338	201811	male	47
1339	201811	female	84
1340	201811	female	46
1341	201811	male	50
1342	201811	female	58
1343	201811	female	68
1344	201811	male	67
1345	201811	female	49
1346	201811	male	42
1347	201811	female	64
1348	201811	male	54
1349	201811	female	48
1350	201811	female	55
1351	201811	female	19
1352	201811	male	54
1353	201811	female	51
1354	201811	male	79
1355	201811	female	55
1356	201811	female	56
1357	201810	female	62
1358	201810	female	52
1359	201810	male	54
1360	201810	female	27
1361	201810	female	60
1362	201810	female	53
1363	201810	female	78
1364	201810	female	48
1365	201810	female	77
1366	201810	female	42
1367	201810	female	55
1368	201810	female	66
1369	201810	female	61
1370	201810	female	50
1371	201810	male	29
1372	201810	female	40
1373	201810	female	67
1374	201810	female	84
1375	201810	male	67
1376	201810	female	73
1377	201810	male	77
1378	201810	male	39
1379	201810	female	55
1380	201810	female	68
1381	201810	female	69
1382	201810	female	55
1383	201810	male	65
1384	201810	female	65
1385	201810	male	44
1386	201810	female	27
1387	201810	female	55
1388	201810	female	38
1389	201810	female	60
1390	201810	female	46
1391	201810	female	68
1392	201810	female	62
1393	201810	female	40
1394	201810	female	44
1395	201810	female	49
1396	201810	male	38
1397	201810	male	68
1398	201810	female	27
1399	201810	female	53
1400	201810	female	72
1401	201810	female	67
1402	201810	female	27
1403	201810	female	56
1404	201810	female	65
1405	201809	female	8
1406	201809	female	71
1407	201809	female	42
1408	201809	female	8
1409	201809	female	55
1410	201809	female	60
1411	201809	female	65
1412	201809	female	8
1413	201809	male	30
1414	201809	female	8
1415	201809	female	56
1416	201809	female	53
1417	201809	female	62
1418	201809	female	40
1419	201809	female	40
1420	201809	male	6
1421	201809	female	39
1422	201809	female	55
1423	201809	female	56
1424	201809	male	6
1425	201809	female	45
1426	201809	female	65
1427	201809	female	47
1428	201809	male	6
1429	201809	female	53
1430	201809	female	55
1431	201809	female	57
1432	201809	female	57
1433	201809	female	51
1434	201809	female	58
1435	201809	female	31
1436	201809	male	49
1437	201809	male	62
1438	201809	female	26
1439	201809	female	68
1440	201809	male	44
1441	201809	female	70
1442	201809	female	50
1443	201809	female	46
1444	201809	female	78
1445	201808	female	71
1446	201808	female	0
1447	201808	female	63
1448	201808	female	46
1449	201808	female	64
1450	201808	female	46
1451	201808	female	65
1452	201808	female	69
1453	201808	female	49
1454	201808	female	46
1455	201808	male	55
1456	201808	female	33
1457	201808	female	63
1458	201808	female	53
1459	201808	female	72
1460	201808	female	49
1461	201808	female	46
1462	201808	female	50
1463	201808	female	81
1464	201808	female	46
1465	201808	female	38
1466	201808	female	45
1467	201808	female	53
1468	201808	female	69
1469	201808	male	46
1470	201808	female	65
1471	201808	male	23
1472	201808	female	42
1473	201808	male	49
1474	201808	female	47
1475	201808	female	53
1476	201808	female	50
1477	201808	female	46
1478	201808	female	27
1479	201808	female	53
1480	201808	female	54
1481	201808	female	51
1482	201808	female	75
1483	201808	female	54
1484	201808	female	63
1485	201808	male	82
1486	201808	female	60
1487	201808	female	63
1488	201808	female	41
1489	201808	female	53
1490	201808	female	63
1491	201808	female	72
1492	201808	female	52
1493	201808	female	53
1494	201808	female	25
1495	201808	female	42
1496	201808	female	65
1497	201808	male	34
1498	201808	male	49
1499	201808	female	52
1500	201808	female	75
1501	201808	female	53
1502	201808	male	46
1503	201808	female	72
1504	201808	female	56
1505	201808	female	74
1506	201808	female	61
1507	201808	female	65
1508	201808	male	3
1509	201808	male	83
1510	201808	female	46
1511	201807	female	53
1512	201807	female	49
1513	201807	female	42
1514	201807	female	71
1515	201807	female	61
1516	201807	female	52
1517	201807	male	4
1518	201807	male	44
1519	201807	female	51
1520	201807	female	54
1521	201807	female	65
1522	201807	female	21
1523	201807	female	66
1524	201807	male	42
1525	201807	male	42
1526	201807	female	72
1527	201807	male	41
1528	201807	female	55
1529	201807	female	45
1530	201807	female	72
1531	201807	female	57
1532	201807	male	74
1533	201807	male	65
1534	201807	female	70
1535	201807	male	63
1536	201807	female	62
1537	201807	female	59
1538	201807	female	59
1539	201807	male	51
1540	201807	female	67
1541	201807	female	57
1542	201807	male	26
1543	201807	female	50
1544	201807	female	63
1545	201807	female	54
1546	201807	male	73
1547	201807	female	56
1548	201807	female	56
1549	201807	female	64
1550	201807	male	51
1551	201807	female	46
1552	201807	female	38
1553	201807	female	28
1554	201807	female	78
1555	201807	female	54
1556	201807	male	65
1557	201807	male	77
1558	201807	male	55
1559	201807	female	27
1560	201807	female	38
1561	201807	female	72
1562	201807	female	59
1563	201807	female	54
1564	201807	male	49
1565	201807	male	70
1566	201807	female	59
1567	201807	female	56
1568	201807	female	62
1569	201807	female	37
1570	201807	female	29
1571	201807	female	64
1572	201806	female	35
1573	201806	female	49
1574	201806	female	48
1575	201806	male	50
1576	201806	female	84
1577	201806	female	73
1578	201806	female	35
1579	201806	female	59
1580	201806	female	19
1581	201806	female	64
1582	201806	male	38
1583	201806	female	35
1584	201806	female	45
1585	201806	female	49
1586	201806	female	62
1587	201806	female	82
1588	201806	female	16
1589	201806	female	70
1590	201806	male	65
1591	201806	male	53
1592	201806	female	40
1593	201806	female	44
1594	201806	female	49
1595	201806	female	25
1596	201806	female	42
1597	201806	male	80
1598	201806	female	44
1599	201806	male	52
1600	201806	female	44
1601	201806	female	40
1602	201806	female	68
1603	201806	female	52
1604	201806	female	28
1605	201806	female	69
1606	201806	male	45
1607	201806	female	55
1608	201806	female	45
1609	201806	female	53
1610	201806	female	43
1611	201806	female	21
1612	201806	female	87
1613	201806	male	15
1614	201806	male	49
1615	201806	female	50
1616	201806	male	32
1617	201806	female	39
1618	201806	female	42
1619	201806	male	63
1620	201806	male	62
1621	201806	female	72
1622	201806	male	69
1623	201806	female	32
1624	201806	female	62
1625	201806	male	85
1626	201806	female	47
1627	201806	female	54
1628	201806	male	80
1629	201806	female	18
1630	201806	male	67
1631	201806	female	72
1632	201806	female	77
1633	201806	male	56
1634	201806	female	17
1635	201806	male	55
1636	201806	female	36
1637	201806	male	46
1638	201806	male	78
1639	201806	male	66
1640	201806	female	39
1641	201806	male	60
1642	201806	female	67
1643	201806	female	67
1644	201805	female	20
1645	201805	female	42
1646	201805	female	42
1647	201805	female	54
1648	201805	female	39
1649	201805	female	79
1650	201805	female	38
1651	201805	female	64
1652	201805	female	44
1653	201805	male	56
1654	201805	male	78
1655	201805	female	77
1656	201805	female	42
1657	201805	male	80
1658	201805	male	62
1659	201805	female	39
1660	201805	female	54
1661	201805	female	49
1662	201805	male	48
1663	201805	female	21
1664	201805	male	78
1665	201805	female	9
1666	201805	female	42
1667	201805	female	69
1668	201805	female	53
1669	201805	female	43
1670	201805	female	52
1671	201805	female	54
1672	201805	male	71
1673	201805	male	78
1674	201805	female	42
1675	201805	female	61
1676	201805	female	23
1677	201805	female	52
1678	201805	male	69
1679	201805	male	71
1680	201805	female	43
1681	201805	female	22
1682	201805	male	63
1683	201805	female	43
1684	201805	female	54
1685	201805	male	84
1686	201805	male	45
1687	201805	female	76
1688	201805	female	58
1689	201805	male	76
1690	201805	male	44
1691	201805	female	50
1692	201805	female	55
1693	201805	female	51
1694	201805	male	32
1695	201805	female	54
1696	201805	female	53
1697	201805	male	45
1698	201805	female	75
1699	201805	male	50
1700	201805	female	49
1701	201805	male	45
1702	201805	female	47
1703	201805	male	76
1704	201805	female	26
1705	201805	female	65
1706	201805	female	32
1707	201805	female	54
1708	201805	female	4
1709	201805	female	70
1710	201804	female	47
1711	201804	female	0
1712	201804	female	76
1713	201804	female	54
1714	201804	male	59
1715	201804	female	65
1716	201804	female	80
1717	201804	female	77
1718	201804	male	15
1719	201804	male	46
1720	201804	female	42
1721	201804	female	63
1722	201804	female	54
1723	201804	female	68
1724	201804	female	61
1725	201804	male	87
1726	201804	male	41
1727	201804	female	52
1728	201804	male	67
1729	201804	female	49
1730	201804	female	73
1731	201804	male	76
1732	201804	female	52
1733	201804	male	48
1734	201804	female	73
1735	201804	male	73
1736	201804	female	52
1737	201804	male	42
1738	201804	female	38
1739	201804	female	47
1740	201804	female	54
1741	201804	female	67
1742	201804	male	66
1743	201804	male	70
1744	201804	male	33
1745	201804	male	76
1746	201804	male	48
1747	201804	female	52
1748	201804	female	37
1749	201804	male	37
1750	201804	male	67
1751	201804	female	42
1752	201804	male	76
1753	201804	female	0
1754	201804	female	88
1755	201804	female	67
1756	201804	female	32
1757	201804	female	57
1758	201804	female	52
1759	201804	male	48
1760	201804	female	69
1761	201804	female	56
1762	201804	female	38
1763	201804	female	43
1764	201804	female	64
1765	201804	female	66
1766	201804	female	38
1767	201804	female	76
1768	201804	male	42
1769	201804	female	43
1770	201804	female	71
1771	201804	female	74
1772	201804	male	42
1773	201804	female	62
1774	201804	female	45
1775	201804	female	25
1776	201804	female	55
1777	201804	female	63
1778	201803	female	57
1779	201803	female	63
1780	201803	female	19
1781	201803	female	47
1782	201803	male	75
1783	201803	male	70
1784	201803	female	73
1785	201803	male	80
1786	201803	female	77
1787	201803	female	74
1788	201803	female	57
1789	201803	female	66
1790	201803	female	64
1791	201803	female	48
1792	201803	female	71
1793	201803	female	54
1794	201803	female	45
1795	201803	female	49
1796	201803	female	43
1797	201803	female	55
1798	201803	male	67
1799	201803	female	58
1800	201803	female	63
1801	201803	male	72
1802	201803	male	45
1803	201803	female	58
1804	201803	female	46
1805	201803	female	55
1806	201803	female	51
1807	201803	female	64
1808	201803	female	27
1809	201803	female	67
1810	201803	female	43
1811	201803	female	50
1812	201803	female	50
1813	201803	female	51
1814	201803	female	69
1815	201803	female	55
1816	201803	female	88
1817	201803	male	44
1818	201803	male	57
1819	201803	female	58
1820	201803	female	36
1821	201803	female	65
1822	201803	female	73
1823	201803	female	40
1824	201803	female	46
1825	201803	female	55
1826	201803	male	50
1827	201803	female	83
1828	201803	female	46
1829	201803	female	46
1830	201803	female	3
1831	201803	female	82
1832	201803	female	19
1833	201803	female	3
1834	201803	female	52
1835	201803	female	44
1836	201802	female	50
1837	201802	male	40
1838	201802	female	42
1839	201802	female	42
1840	201802	male	67
1841	201802	female	56
1842	201802	female	69
1843	201802	female	42
1844	201802	female	19
1845	201802	male	38
1846	201802	male	68
1847	201802	male	41
1848	201802	female	19
1849	201802	male	43
1850	201802	female	65
1851	201802	female	3
1852	201802	female	39
1853	201802	female	42
1854	201802	male	46
1855	201802	male	46
1856	201802	male	74
1857	201802	female	46
1858	201802	male	68
1859	201802	male	64
1860	201802	female	45
1861	201802	female	48
1862	201802	male	78
1863	201802	female	39
1864	201802	male	46
1865	201802	female	44
1866	201802	female	54
1867	201802	female	55
1868	201802	female	67
1869	201802	female	68
1870	201802	female	65
1871	201802	male	60
1872	201802	male	67
1873	201802	male	73
1874	201802	female	58
1875	201801	female	37
1876	201801	female	45
1877	201801	male	53
1878	201801	female	65
1879	201801	male	73
1880	201801	female	20
1881	201801	female	48
1882	201801	female	54
1883	201801	female	54
1884	201801	female	32
1885	201801	female	46
1886	201801	male	60
1887	201801	female	48
1888	201801	female	22
1889	201801	female	68
1890	201801	female	45
1891	201801	female	71
1892	201801	male	63
1893	201801	female	46
1894	201801	female	52
1895	201801	female	55
1896	201801	male	59
1897	201801	female	28
1898	201801	male	79
1899	201801	female	75
1900	201801	female	64
1901	201801	female	71
1902	201801	female	17
1903	201801	female	51
1904	201801	male	53
1905	201801	female	35
1906	201801	female	50
1907	201801	female	61
1908	201801	male	59
1909	201801	female	30
1910	201801	male	67
1911	201801	female	56
1912	201801	female	56
1913	201801	female	2
1914	201801	female	68
1915	201801	female	51
1916	201801	female	28
1917	201801	female	71
1918	201801	female	71
1919	201801	male	58
1920	201801	female	47
1921	201801	female	49
1922	201801	female	22
1923	201801	female	55
1924	201801	female	3
1925	201801	female	41
1926	201801	female	31
1927	201801	female	3
1928	201801	female	69
1929	201801	female	71
1930	201801	male	39
1931	201801	female	41
1932	201801	female	44
1933	201801	female	3
1934	201801	female	47
1935	201801	female	43
1936	201801	female	43
1937	201801	female	49
1938	201801	female	71
1939	201801	female	80
1940	201801	female	78
1941	201801	female	25
1942	201801	female	80
1943	201801	female	62
1944	201801	female	62
1945	201801	female	55
1946	201801	male	40
1947	201801	female	24
1948	201801	female	40
1949	201801	female	51
1950	201801	female	49
1951	201801	male	78
1952	201712	female	49
1953	201712	female	71
1954	201712	male	53
1955	201712	female	55
1956	201712	female	63
1957	201712	female	29
1958	201712	male	73
1959	201712	male	73
1960	201712	male	73
1961	201712	female	39
1962	201712	female	38
1963	201712	female	38
1964	201712	female	70
1965	201712	female	39
1966	201712	female	38
1967	201712	female	0
1968	201712	male	65
1969	201712	female	83
1970	201712	female	63
1971	201712	female	85
1972	201712	female	0
1973	201712	male	50
1974	201712	female	60
1975	201712	male	63
1976	201712	female	61
1977	201712	female	49
1978	201712	female	14
1979	201712	male	49
1980	201712	female	68
1981	201712	female	79
1982	201712	male	65
1983	201712	female	41
1984	201712	female	54
1985	201712	female	51
1986	201712	female	61
1987	201712	male	43
1988	201712	female	49
1989	201712	male	0
1990	201712	female	61
1991	201712	female	51
1992	201712	female	70
1993	201712	female	84
1994	201712	female	47
1995	201712	male	63
1996	201712	female	73
1997	201712	male	2
1998	201712	male	71
1999	201712	female	30
[truncated: 9,100 more rows]
