# Supplementary material for: Trends and correlations of infection rates and drug resistance of Escherichia coli among ICU and Non-ICU patients in Guizhou, China
Source: PLoS One. 2026 Apr 7;21(4):e0346023. doi: 10.1371/journal.pone.0346023 (PMC13056192; doi:10.1371/journal.pone.0346023)
Supplement: S3 File — (XLSX) [file pone.0346023.s003.xlsx]

## Sheet: ESBL
Case No.	Year	MICRO DATA	RESULTs
1	201805	ESBL	Pos
2	201701	ESBL	Pos
3	201608	ESBL	Pos
4	201811	ESBL	Pos
5	201809	ESBL	Pos
6	201808	ESBL	Pos
7	201711	ESBL	Neg
8	201609	ESBL	Pos
9	201906	ESBL	Pos
10	201812	ESBL	Pos
11	201811	ESBL	Neg
12	201807	ESBL	Pos
13	201807	ESBL	Neg
14	201901	ESBL	Pos
15	201906	ESBL	Pos
17	201906	ESBL	Pos
19	201905	ESBL	Neg
20	201905	ESBL	Pos
21	201904	ESBL	Pos
22	201903	ESBL	Pos
23	201903	ESBL	Neg
24	201903	ESBL	Neg
25	201903	ESBL	Pos
27	201902	ESBL	Pos
28	201902	ESBL	Neg
29	201902	ESBL	Pos
30	201902	ESBL	Pos
31	201901	ESBL	Neg
32	201901	ESBL	Pos
33	201812	ESBL	Neg
35	201812	ESBL	Pos
36	201812	ESBL	Pos
37	201812	ESBL	Neg
38	201811	ESBL	Neg
39	201811	ESBL	Neg
40	201811	ESBL	Pos
41	201811	ESBL	Neg
42	201811	ESBL	Pos
43	201810	ESBL	Neg
44	201810	ESBL	Pos
45	201809	ESBL	Pos
46	201809	ESBL	Neg
47	201809	ESBL	Pos
48	201809	ESBL	Pos
49	201808	ESBL	Pos
50	201808	ESBL	Neg
51	201808	ESBL	Pos
52	201808	ESBL	Pos
53	201808	ESBL	Pos
54	201808	ESBL	Neg
55	201808	ESBL	Pos
56	201807	ESBL	Pos
57	201807	ESBL	Pos
58	201807	ESBL	Pos
59	201807	ESBL	Neg
60	201806	ESBL	Pos
61	201806	ESBL	Neg
62	201806	ESBL	Pos
63	201806	ESBL	Pos
64	201806	ESBL	Pos
66	201805	ESBL	Pos
67	201805	ESBL	Pos
68	201712	ESBL	Pos
69	201712	ESBL	Pos
70	201712	ESBL	Pos
71	201711	ESBL	Pos
72	201710	ESBL	Pos
73	201710	ESBL	Pos
74	201709	ESBL	Pos
75	201709	ESBL	Pos
76	201708	ESBL	Neg
77	201707	ESBL	Pos
78	201707	ESBL	Pos
79	201706	ESBL	Pos
80	201706	ESBL	Pos
81	201704	ESBL	Neg
82	201703	ESBL	Neg
83	201702	ESBL	Pos
84	201612	ESBL	Pos
85	201611	ESBL	Pos
86	201610	ESBL	Pos
87	201609	ESBL	Pos
88	201609	ESBL	Pos
89	201607	ESBL	Pos
90	201607	ESBL	Pos
91	201606	ESBL	Neg
92	201606	ESBL	Pos
93	201605	ESBL	Neg
94	201801	ESBL	Pos
95	201712	ESBL	Pos
97	201712	ESBL	Pos
98	201710	ESBL	Pos
99	201703	ESBL	Pos
100	201712	ESBL	Neg
101	201711	ESBL	Pos
102	201711	ESBL	Pos
103	201711	ESBL	Pos
104	201709	ESBL	Pos
105	201707	ESBL	Pos
106	201706	ESBL	Pos
107	201703	ESBL	Pos
108	201701	ESBL	Neg
109	201701	ESBL	Pos
110	201605	ESBL	Pos
111	201906	ESBL	Pos
112	201906	ESBL	Neg
113	201905	ESBL	Pos
114	201904	ESBL	Neg
115	201902	ESBL	Pos
116	201807	ESBL	Neg
117	201807	ESBL	Pos
118	201807	ESBL	Pos
119	201807	ESBL	Pos
120	201806	ESBL	Pos
121	201805	ESBL	Pos
122	201805	ESBL	Neg
123	201805	ESBL	Pos
124	201803	ESBL	Pos
125	201707	ESBL	Pos
126	201805	ESBL	Pos
127	201801	ESBL	Neg
128	201702	ESBL	Pos
129	201611	ESBL	Pos
130	201609	ESBL	Pos
131	201906	ESBL	Pos
132	201712	ESBL	Neg
133	201905	ESBL	Neg
134	201806	ESBL	Neg
136	201712	ESBL	Pos
137	201906	ESBL	Pos
138	201905	ESBL	Pos
139	201905	ESBL	Pos
140	201905	ESBL	Pos
141	201810	ESBL	Neg
142	201809	ESBL	Pos
143	201809	ESBL	Neg
144	201808	ESBL	Pos
145	201807	ESBL	Pos
146	201711	ESBL	Neg
147	201710	ESBL	Neg
148	201707	ESBL	Pos
149	201703	ESBL	Neg
150	201610	ESBL	Pos
151	201712	ESBL	Pos
152	201612	ESBL	Neg
153	201903	ESBL	Pos
154	201803	ESBL	Neg
155	201611	ESBL	Neg
156	201606	ESBL	Pos
157	201705	ESBL	Neg
158	201710	ESBL	Pos
159	201609	ESBL	Pos
160	201906	ESBL	Pos
161	201906	ESBL	Pos
162	201906	ESBL	Pos
163	201906	ESBL	Neg
164	201906	ESBL	Neg
165	201906	ESBL	Pos
166	201906	ESBL	Neg
167	201906	ESBL	Pos
168	201906	ESBL	Pos
169	201906	ESBL	Pos
170	201906	ESBL	Pos
171	201905	ESBL	Pos
172	201905	ESBL	Neg
173	201905	ESBL	Pos
174	201905	ESBL	Pos
175	201905	ESBL	Pos
176	201905	ESBL	Pos
177	201905	ESBL	Pos
178	201904	ESBL	Neg
179	201904	ESBL	Neg
180	201904	ESBL	Pos
181	201904	ESBL	Neg
182	201904	ESBL	Neg
183	201904	ESBL	Pos
184	201903	ESBL	Pos
185	201903	ESBL	Pos
186	201903	ESBL	Pos
187	201903	ESBL	Pos
188	201902	ESBL	Pos
189	201902	ESBL	Neg
190	201902	ESBL	Pos
191	201902	ESBL	Pos
192	201902	ESBL	Pos
193	201902	ESBL	Pos
195	201902	ESBL	Pos
196	201902	ESBL	Pos
197	201902	ESBL	Neg
198	201902	ESBL	Pos
199	201902	ESBL	Pos
200	201902	ESBL	Pos
201	201902	ESBL	Pos
202	201902	ESBL	Neg
203	201902	ESBL	Neg
204	201902	ESBL	Pos
205	201902	ESBL	Neg
206	201902	ESBL	Pos
207	201902	ESBL	Pos
208	201902	ESBL	Pos
209	201902	ESBL	Pos
210	201901	ESBL	Pos
211	201901	ESBL	Pos
212	201901	ESBL	Pos
214	201901	ESBL	Neg
215	201901	ESBL	Pos
216	201901	ESBL	Pos
217	201901	ESBL	Pos
218	201901	ESBL	Pos
220	201901	ESBL	Pos
222	201901	ESBL	Pos
223	201901	ESBL	Pos
224	201901	ESBL	Pos
225	201901	ESBL	Pos
226	201901	ESBL	Pos
228	201901	ESBL	Pos
230	201812	ESBL	Pos
231	201812	ESBL	Pos
232	201812	ESBL	Pos
233	201812	ESBL	Neg
234	201812	ESBL	Pos
235	201812	ESBL	Neg
236	201811	ESBL	Pos
237	201811	ESBL	Pos
238	201811	ESBL	Pos
239	201811	ESBL	Pos
240	201811	ESBL	Neg
241	201811	ESBL	Neg
242	201811	ESBL	Pos
243	201810	ESBL	Pos
244	201810	ESBL	Pos
245	201810	ESBL	Pos
246	201810	ESBL	Neg
247	201810	ESBL	Neg
248	201810	ESBL	Neg
249	201810	ESBL	Pos
250	201810	ESBL	Neg
251	201810	ESBL	Neg
253	201809	ESBL	Pos
254	201809	ESBL	Pos
255	201809	ESBL	Pos
256	201809	ESBL	Pos
257	201809	ESBL	Pos
258	201809	ESBL	Neg
259	201809	ESBL	Pos
261	201808	ESBL	Pos
262	201808	ESBL	Pos
263	201808	ESBL	Neg
264	201808	ESBL	Pos
265	201808	ESBL	Pos
267	201808	ESBL	Pos
268	201808	ESBL	Pos
272	201808	ESBL	Pos
273	201807	ESBL	Pos
275	201807	ESBL	Neg
276	201807	ESBL	Pos
277	201807	ESBL	Pos
278	201807	ESBL	Neg
279	201807	ESBL	Pos
280	201807	ESBL	Pos
281	201807	ESBL	Neg
282	201807	ESBL	Neg
283	201807	ESBL	Neg
284	201807	ESBL	Neg
285	201807	ESBL	Neg
287	201807	ESBL	Pos
288	201807	ESBL	Pos
291	201807	ESBL	Neg
292	201807	ESBL	Pos
293	201807	ESBL	Pos
294	201806	ESBL	Pos
295	201806	ESBL	Pos
296	201806	ESBL	Pos
297	201806	ESBL	Pos
298	201806	ESBL	Pos
299	201806	ESBL	Pos
300	201806	ESBL	Pos
301	201806	ESBL	Neg
302	201806	ESBL	Neg
303	201805	ESBL	Pos
304	201805	ESBL	Pos
305	201805	ESBL	Pos
306	201805	ESBL	Pos
307	201805	ESBL	Pos
308	201805	ESBL	Pos
310	201805	ESBL	Pos
312	201805	ESBL	Neg
313	201804	ESBL	Neg
314	201804	ESBL	Pos
315	201804	ESBL	Pos
316	201804	ESBL	Neg
317	201804	ESBL	Pos
318	201804	ESBL	Pos
319	201804	ESBL	Pos
321	201804	ESBL	Pos
322	201804	ESBL	Pos
323	201804	ESBL	Pos
324	201804	ESBL	Pos
325	201803	ESBL	Pos
326	201803	ESBL	Neg
327	201803	ESBL	Neg
328	201803	ESBL	Pos
329	201803	ESBL	Pos
330	201803	ESBL	Pos
331	201803	ESBL	Pos
332	201803	ESBL	Pos
333	201803	ESBL	Neg
334	201803	ESBL	Neg
335	201803	ESBL	Pos
336	201803	ESBL	Pos
337	201803	ESBL	Neg
338	201803	ESBL	Neg
339	201803	ESBL	Pos
340	201803	ESBL	Pos
341	201803	ESBL	Pos
342	201803	ESBL	Neg
343	201802	ESBL	Pos
344	201802	ESBL	Neg
345	201802	ESBL	Pos
346	201802	ESBL	Neg
347	201802	ESBL	Pos
348	201802	ESBL	Pos
349	201802	ESBL	Pos
350	201802	ESBL	Pos
351	201802	ESBL	Neg
352	201802	ESBL	Neg
353	201802	ESBL	Pos
354	201802	ESBL	Pos
355	201802	ESBL	Pos
356	201802	ESBL	Pos
357	201802	ESBL	Neg
358	201802	ESBL	Pos
359	201802	ESBL	Pos
360	201801	ESBL	Pos
361	201801	ESBL	Pos
362	201801	ESBL	Pos
363	201801	ESBL	Pos
364	201801	ESBL	Neg
365	201801	ESBL	Pos
366	201801	ESBL	Pos
367	201801	ESBL	Pos
368	201801	ESBL	Pos
369	201801	ESBL	Pos
370	201712	ESBL	Neg
371	201712	ESBL	Neg
372	201712	ESBL	Neg
373	201712	ESBL	Pos
374	201712	ESBL	Pos
375	201712	ESBL	Pos
376	201712	ESBL	Neg
377	201712	ESBL	Pos
378	201712	ESBL	Pos
379	201712	ESBL	Pos
380	201712	ESBL	Neg
381	201712	ESBL	Neg
382	201712	ESBL	Pos
383	201712	ESBL	Neg
385	201711	ESBL	Neg
386	201711	ESBL	Pos
387	201711	ESBL	Pos
388	201711	ESBL	Pos
389	201711	ESBL	Pos
390	201711	ESBL	Pos
391	201711	ESBL	Pos
392	201711	ESBL	Pos
393	201711	ESBL	Neg
394	201711	ESBL	Pos
395	201711	ESBL	Pos
396	201711	ESBL	Pos
397	201711	ESBL	Neg
398	201711	ESBL	Neg
399	201711	ESBL	Neg
400	201711	ESBL	Neg
401	201711	ESBL	Neg
402	201711	ESBL	Neg
403	201711	ESBL	Neg
404	201711	ESBL	Neg
405	201710	ESBL	Pos
406	201710	ESBL	Pos
407	201710	ESBL	Pos
408	201710	ESBL	Pos
409	201710	ESBL	Pos
411	201709	ESBL	Pos
412	201709	ESBL	Neg
414	201708	ESBL	Pos
415	201708	ESBL	Pos
416	201708	ESBL	Neg
419	201708	ESBL	Pos
421	201708	ESBL	Pos
422	201708	ESBL	Pos
423	201708	ESBL	Pos
424	201708	ESBL	Pos
425	201708	ESBL	Pos
426	201708	ESBL	Pos
427	201707	ESBL	Pos
428	201707	ESBL	Pos
431	201707	ESBL	Pos
432	201707	ESBL	Pos
433	201707	ESBL	Pos
435	201706	ESBL	Pos
436	201706	ESBL	Pos
437	201706	ESBL	Neg
438	201706	ESBL	Neg
439	201706	ESBL	Neg
440	201706	ESBL	Pos
441	201706	ESBL	Neg
442	201706	ESBL	Pos
443	201706	ESBL	Pos
444	201706	ESBL	Pos
445	201706	ESBL	Neg
447	201706	ESBL	Neg
448	201706	ESBL	Pos
449	201706	ESBL	Pos
450	201705	ESBL	Pos
451	201705	ESBL	Pos
452	201705	ESBL	Pos
453	201705	ESBL	Neg
455	201705	ESBL	Neg
457	201705	ESBL	Pos
458	201705	ESBL	Neg
459	201704	ESBL	Pos
460	201704	ESBL	Neg
461	201704	ESBL	Pos
462	201704	ESBL	Pos
463	201704	ESBL	Pos
464	201704	ESBL	Pos
465	201704	ESBL	Pos
466	201704	ESBL	Pos
467	201704	ESBL	Pos
468	201704	ESBL	Pos
469	201704	ESBL	Pos
470	201704	ESBL	Neg
471	201704	ESBL	Pos
472	201703	ESBL	Pos
473	201703	ESBL	Pos
474	201703	ESBL	Neg
475	201703	ESBL	Pos
478	201703	ESBL	Neg
479	201703	ESBL	Neg
480	201703	ESBL	Neg
481	201703	ESBL	Neg
482	201703	ESBL	Pos
483	201703	ESBL	Pos
484	201703	ESBL	Neg
485	201703	ESBL	Neg
486	201702	ESBL	Pos
487	201702	ESBL	Pos
488	201702	ESBL	Pos
489	201702	ESBL	Neg
490	201702	ESBL	Neg
491	201702	ESBL	Pos
492	201702	ESBL	Pos
493	201702	ESBL	Neg
494	201702	ESBL	Pos
495	201702	ESBL	Neg
496	201702	ESBL	Neg
497	201702	ESBL	Pos
498	201702	ESBL	Pos
499	201702	ESBL	Pos
500	201702	ESBL	Pos
501	201702	ESBL	Neg
502	201701	ESBL	Pos
503	201701	ESBL	Pos
505	201701	ESBL	Pos
506	201701	ESBL	Pos
507	201701	ESBL	Neg
508	201701	ESBL	Pos
509	201701	ESBL	Pos
510	201701	ESBL	Pos
511	201701	ESBL	Pos
512	201701	ESBL	Pos
513	201701	ESBL	Pos
514	201701	ESBL	Neg
515	201701	ESBL	Pos
516	201701	ESBL	Pos
517	201701	ESBL	Pos
518	201701	ESBL	Pos
519	201701	ESBL	Pos
520	201612	ESBL	Pos
521	201612	ESBL	Pos
522	201612	ESBL	Pos
523	201612	ESBL	Neg
524	201612	ESBL	Pos
525	201612	ESBL	Pos
526	201612	ESBL	Neg
527	201612	ESBL	Pos
528	201612	ESBL	Neg
529	201612	ESBL	Neg
530	201612	ESBL	Neg
531	201612	ESBL	Neg
532	201612	ESBL	Neg
533	201612	ESBL	Pos
534	201612	ESBL	Pos
535	201612	ESBL	Pos
536	201611	ESBL	Pos
537	201611	ESBL	Neg
538	201611	ESBL	Pos
539	201611	ESBL	Neg
540	201611	ESBL	Pos
541	201611	ESBL	Pos
542	201611	ESBL	Pos
543	201611	ESBL	Neg
544	201611	ESBL	Pos
545	201611	ESBL	Pos
546	201611	ESBL	Pos
547	201611	ESBL	Pos
548	201611	ESBL	Pos
549	201611	ESBL	Neg
550	201611	ESBL	Pos
551	201611	ESBL	Neg
552	201611	ESBL	Neg
553	201611	ESBL	Neg
554	201610	ESBL	Pos
555	201610	ESBL	Neg
556	201610	ESBL	Pos
557	201610	ESBL	Neg
558	201610	ESBL	Pos
559	201610	ESBL	Pos
560	201609	ESBL	Pos
561	201609	ESBL	Pos
562	201609	ESBL	Pos
563	201609	ESBL	Neg
564	201609	ESBL	Pos
566	201609	ESBL	Pos
567	201609	ESBL	Pos
568	201609	ESBL	Pos
569	201609	ESBL	Pos
570	201609	ESBL	Pos
571	201608	ESBL	Pos
572	201608	ESBL	Neg
573	201608	ESBL	Pos
574	201608	ESBL	Pos
575	201608	ESBL	Pos
576	201608	ESBL	Pos
577	201608	ESBL	Pos
578	201607	ESBL	Pos
579	201607	ESBL	Neg
580	201607	ESBL	Pos
581	201607	ESBL	Pos
583	201606	ESBL	Pos
584	201606	ESBL	Neg
585	201606	ESBL	Neg
586	201606	ESBL	Pos
587	201606	ESBL	Pos
588	201606	ESBL	Pos
589	201606	ESBL	Pos
590	201606	ESBL	Pos
591	201606	ESBL	Pos
592	201605	ESBL	Pos
593	201605	ESBL	Pos
594	201605	ESBL	Neg
595	201605	ESBL	Pos
596	201605	ESBL	Pos
598	201605	ESBL	Pos
599	201801	ESBL	Pos
600	201906	ESBL	Pos
602	201905	ESBL	Pos
603	201804	ESBL	Pos
604	201705	ESBL	Pos
605	201812	ESBL	Pos
606	201812	ESBL	Pos
607	201812	ESBL	Pos
608	201811	ESBL	Neg
609	201811	ESBL	Pos
610	201811	ESBL	Neg
611	201810	ESBL	Pos
612	201810	ESBL	Pos
615	201810	ESBL	Pos
616	201809	ESBL	Pos
617	201807	ESBL	Pos
619	201807	ESBL	Neg
620	201807	ESBL	Neg
621	201807	ESBL	Neg
622	201807	ESBL	Pos
624	201805	ESBL	Pos
625	201805	ESBL	Pos
627	201712	ESBL	Pos
628	201712	ESBL	Pos
629	201711	ESBL	Pos
630	201711	ESBL	Neg
631	201711	ESBL	Pos
632	201709	ESBL	Pos
633	201709	ESBL	Pos
634	201708	ESBL	Pos
635	201708	ESBL	Pos
636	201708	ESBL	Pos
638	201708	ESBL	Pos
639	201707	ESBL	Pos
640	201707	ESBL	Neg
641	201706	ESBL	Pos
642	201705	ESBL	Pos
643	201705	ESBL	Pos
644	201705	ESBL	Neg
645	201705	ESBL	Neg
646	201705	ESBL	Neg
647	201704	ESBL	Pos
648	201702	ESBL	Pos
650	201611	ESBL	Pos
651	201611	ESBL	Neg
652	201609	ESBL	Pos
653	201609	ESBL	Pos
654	201609	ESBL	Pos
655	201608	ESBL	Pos
656	201607	ESBL	Pos
657	201606	ESBL	Neg
658	201606	ESBL	Pos
659	201606	ESBL	Neg
661	201705	ESBL	Pos
662	201805	ESBL	Neg
663	201906	ESBL	Pos
664	201904	ESBL	Neg
665	201904	ESBL	Neg
666	201903	ESBL	Neg
669	201812	ESBL	Neg
670	201812	ESBL	Neg
671	201811	ESBL	Neg
672	201811	ESBL	Neg
673	201811	ESBL	Pos
674	201807	ESBL	Neg
676	201708	ESBL	Neg
677	201708	ESBL	Neg
678	201705	ESBL	Neg
679	201703	ESBL	Neg
680	201611	ESBL	Neg
681	201611	ESBL	Pos
682	201609	ESBL	Neg
683	201609	ESBL	Neg
684	201606	ESBL	Pos
685	201903	ESBL	Pos
686	201810	ESBL	Pos
687	201810	ESBL	Pos
688	201810	ESBL	Neg
689	201809	ESBL	Pos
690	201808	ESBL	Pos
691	201808	ESBL	Pos
692	201807	ESBL	Pos
693	201807	ESBL	Pos
694	201806	ESBL	Pos
695	201806	ESBL	Pos
696	201805	ESBL	Pos
697	201805	ESBL	Pos
698	201805	ESBL	Pos
699	201805	ESBL	Neg
700	201805	ESBL	Pos
701	201901	ESBL	Pos
702	201807	ESBL	Pos
703	201702	ESBL	Neg
704	201702	ESBL	Neg
705	201702	ESBL	Neg
706	201701	ESBL	Neg
707	201701	ESBL	Pos
708	201701	ESBL	Pos
709	201701	ESBL	Neg
710	201701	ESBL	Neg
711	201701	ESBL	Neg
712	201701	ESBL	Neg
714	201901	ESBL	Pos
715	201809	ESBL	Neg
716	201809	ESBL	Pos
717	201805	ESBL	Neg
718	201803	ESBL	Pos
719	201802	ESBL	Neg
720	201801	ESBL	Neg
721	201706	ESBL	Neg
722	201706	ESBL	Pos
723	201705	ESBL	Neg
724	201606	ESBL	Pos
725	201902	ESBL	Neg
726	201809	ESBL	Pos
727	201808	ESBL	Pos
728	201812	ESBL	Pos
729	201811	ESBL	Neg
730	201807	ESBL	Pos
731	201805	ESBL	Pos
732	201804	ESBL	Neg
733	201801	ESBL	Pos
734	201711	ESBL	Pos
735	201708	ESBL	Pos
736	201708	ESBL	Pos
737	201706	ESBL	Pos
740	201906	ESBL	Pos
741	201906	ESBL	Neg
742	201905	ESBL	Pos
743	201905	ESBL	Neg
744	201903	ESBL	Pos
745	201903	ESBL	Neg
746	201903	ESBL	Pos
747	201811	ESBL	Pos
748	201811	ESBL	Pos
749	201804	ESBL	Pos
750	201803	ESBL	Neg
751	201803	ESBL	Pos
752	201803	ESBL	Pos
753	201802	ESBL	Neg
754	201711	ESBL	Neg
755	201710	ESBL	Neg
756	201710	ESBL	Pos
757	201709	ESBL	Neg
758	201708	ESBL	Neg
759	201704	ESBL	Pos
760	201703	ESBL	Pos
761	201702	ESBL	Pos
762	201702	ESBL	Pos
763	201701	ESBL	Neg
764	201611	ESBL	Neg
765	201609	ESBL	Neg
766	201609	ESBL	Neg
767	201609	ESBL	Pos
768	201608	ESBL	Pos
770	201607	ESBL	Pos
771	201606	ESBL	Neg
772	201606	ESBL	Neg
773	201801	ESBL	Pos
774	201712	ESBL	Neg
775	201712	ESBL	Pos
776	201712	ESBL	Neg
777	201712	ESBL	Pos
778	201712	ESBL	Pos
779	201712	ESBL	Neg
780	201711	ESBL	Neg
781	201711	ESBL	Neg
782	201711	ESBL	Pos
783	201708	ESBL	Pos
784	201708	ESBL	Pos
785	201707	ESBL	Pos
786	201705	ESBL	Neg
787	201704	ESBL	Pos
789	201612	ESBL	Neg
790	201612	ESBL	Neg
791	201610	ESBL	Pos
792	201610	ESBL	Pos
793	201609	ESBL	Neg
794	201608	ESBL	Pos
796	201607	ESBL	Pos
797	201605	ESBL	Pos
798	201906	ESBL	Pos
799	201906	ESBL	Neg
800	201905	ESBL	Pos
801	201904	ESBL	Pos
802	201904	ESBL	Pos
803	201904	ESBL	Pos
804	201812	ESBL	Neg
805	201806	ESBL	Pos
806	201806	ESBL	Pos
807	201805	ESBL	Neg
808	201805	ESBL	Neg
809	201805	ESBL	Pos
810	201804	ESBL	Neg
811	201804	ESBL	Neg
812	201803	ESBL	Neg
813	201802	ESBL	Pos
814	201802	ESBL	Neg
815	201802	ESBL	Pos
816	201802	ESBL	Neg
817	201801	ESBL	Pos
818	201801	ESBL	Pos
819	201801	ESBL	Neg
820	201801	ESBL	Pos
822	201712	ESBL	Neg
823	201712	ESBL	Pos
824	201712	ESBL	Pos
825	201712	ESBL	Pos
826	201712	ESBL	Pos
827	201711	ESBL	Pos
828	201711	ESBL	Pos
829	201709	ESBL	Pos
830	201709	ESBL	Pos
831	201709	ESBL	Pos
832	201709	ESBL	Pos
833	201708	ESBL	Neg
834	201708	ESBL	Pos
835	201708	ESBL	Pos
836	201707	ESBL	Neg
837	201707	ESBL	Pos
838	201707	ESBL	Pos
839	201705	ESBL	Pos
840	201705	ESBL	Neg
841	201705	ESBL	Pos
842	201703	ESBL	Pos
843	201702	ESBL	Neg
844	201701	ESBL	Pos
845	201701	ESBL	Neg
846	201701	ESBL	Pos
847	201701	ESBL	Pos
848	201701	ESBL	Pos
849	201701	ESBL	Pos
850	201612	ESBL	Pos
851	201612	ESBL	Pos
852	201612	ESBL	Pos
853	201610	ESBL	Neg
854	201608	ESBL	Neg
855	201608	ESBL	Pos
856	201607	ESBL	Neg
857	201606	ESBL	Neg
858	201605	ESBL	Pos
859	201605	ESBL	Neg
860	201906	ESBL	Pos
861	201906	ESBL	Pos
862	201906	ESBL	Neg
864	201906	ESBL	Neg
865	201906	ESBL	Neg
866	201906	ESBL	Neg
867	201906	ESBL	Pos
868	201906	ESBL	Neg
869	201906	ESBL	Neg
870	201906	ESBL	Pos
871	201905	ESBL	Pos
872	201905	ESBL	Neg
873	201905	ESBL	Pos
874	201905	ESBL	Pos
875	201905	ESBL	Pos
876	201905	ESBL	Pos
877	201905	ESBL	Pos
878	201905	ESBL	Neg
880	201905	ESBL	Pos
881	201905	ESBL	Pos
882	201905	ESBL	Neg
883	201905	ESBL	Pos
884	201905	ESBL	Neg
885	201904	ESBL	Pos
886	201904	ESBL	Neg
887	201904	ESBL	Pos
888	201904	ESBL	Pos
889	201904	ESBL	Pos
890	201904	ESBL	Pos
891	201904	ESBL	Pos
892	201904	ESBL	Pos
893	201904	ESBL	Pos
894	201904	ESBL	Neg
895	201904	ESBL	Pos
896	201904	ESBL	Neg
897	201904	ESBL	Neg
898	201904	ESBL	Pos
899	201903	ESBL	Pos
901	201903	ESBL	Pos
902	201903	ESBL	Neg
903	201903	ESBL	Pos
904	201903	ESBL	Neg
905	201903	ESBL	Pos
906	201903	ESBL	Neg
907	201903	ESBL	Pos
908	201902	ESBL	Pos
909	201902	ESBL	Neg
910	201901	ESBL	Pos
911	201901	ESBL	Pos
912	201901	ESBL	Pos
913	201901	ESBL	Neg
915	201812	ESBL	Neg
916	201812	ESBL	Pos
917	201812	ESBL	Neg
918	201812	ESBL	Pos
919	201812	ESBL	Neg
920	201812	ESBL	Neg
921	201811	ESBL	Pos
922	201811	ESBL	Pos
923	201811	ESBL	Pos
924	201811	ESBL	Neg
925	201810	ESBL	Pos
926	201810	ESBL	Pos
927	201809	ESBL	Pos
928	201809	ESBL	Neg
929	201808	ESBL	Neg
931	201808	ESBL	Neg
932	201808	ESBL	Pos
933	201808	ESBL	Neg
934	201807	ESBL	Neg
935	201807	ESBL	Pos
936	201806	ESBL	Pos
937	201806	ESBL	Neg
938	201805	ESBL	Neg
939	201805	ESBL	Neg
940	201805	ESBL	Pos
941	201805	ESBL	Neg
942	201804	ESBL	Pos
943	201708	ESBL	Pos
944	201704	ESBL	Pos
945	201905	ESBL	Neg
946	201809	ESBL	Neg
948	201703	ESBL	Neg
949	201608	ESBL	Pos
950	201308	ESBL	Pos
951	201307	ESBL	Pos
952	201906	ESBL	Pos
953	201906	ESBL	Pos
954	201906	ESBL	Pos
955	201906	ESBL	Pos
956	201906	ESBL	Pos
957	201906	ESBL	Neg
959	201906	ESBL	Pos
960	201906	ESBL	Neg
961	201906	ESBL	Pos
962	201906	ESBL	Pos
963	201906	ESBL	Pos
964	201906	ESBL	Pos
965	201906	ESBL	Pos
966	201906	ESBL	Neg
967	201906	ESBL	Neg
969	201906	ESBL	Neg
970	201906	ESBL	Pos
971	201906	ESBL	Pos
972	201906	ESBL	Pos
973	201906	ESBL	Pos
974	201906	ESBL	Neg
975	201906	ESBL	Pos
976	201906	ESBL	Pos
977	201906	ESBL	Pos
978	201906	ESBL	Pos
979	201906	ESBL	Neg
980	201906	ESBL	Pos
981	201906	ESBL	Pos
982	201906	ESBL	Pos
983	201906	ESBL	Pos
984	201906	ESBL	Pos
985	201906	ESBL	Pos
986	201906	ESBL	Pos
987	201906	ESBL	Neg
988	201906	ESBL	Pos
990	201906	ESBL	Pos
991	201906	ESBL	Pos
992	201906	ESBL	Pos
993	201906	ESBL	Pos
994	201906	ESBL	Neg
995	201906	ESBL	Pos
996	201906	ESBL	Neg
997	201906	ESBL	Neg
998	201906	ESBL	Pos
999	201906	ESBL	Pos
1000	201906	ESBL	Pos
1001	201906	ESBL	Pos
1002	201906	ESBL	Pos
1003	201906	ESBL	Neg
1004	201906	ESBL	Pos
1005	201906	ESBL	Pos
1006	201905	ESBL	Neg
1007	201905	ESBL	Neg
1008	201905	ESBL	Pos
1009	201905	ESBL	Pos
1010	201905	ESBL	Neg
1011	201905	ESBL	Pos
1012	201905	ESBL	Neg
1013	201905	ESBL	Pos
1014	201905	ESBL	Pos
1015	201905	ESBL	Pos
1016	201905	ESBL	Neg
1017	201905	ESBL	Neg
1018	201905	ESBL	Pos
1019	201905	ESBL	Pos
1020	201905	ESBL	Pos
1021	201905	ESBL	Pos
1022	201905	ESBL	Neg
1023	201905	ESBL	Pos
1024	201905	ESBL	Pos
1025	201905	ESBL	Pos
1026	201905	ESBL	Pos
1027	201905	ESBL	Neg
1028	201905	ESBL	Pos
1029	201905	ESBL	Pos
1030	201905	ESBL	Pos
1031	201905	ESBL	Pos
1032	201905	ESBL	Pos
1033	201905	ESBL	Pos
1034	201905	ESBL	Pos
1035	201905	ESBL	Pos
1036	201905	ESBL	Neg
1037	201905	ESBL	Pos
1038	201905	ESBL	Neg
1039	201905	ESBL	Pos
1040	201905	ESBL	Neg
1041	201905	ESBL	Pos
1042	201905	ESBL	Pos
1043	201905	ESBL	Neg
1044	201905	ESBL	Neg
1045	201905	ESBL	Pos
1047	201905	ESBL	Pos
1048	201905	ESBL	Pos
1049	201905	ESBL	Pos
1050	201905	ESBL	Neg
1052	201905	ESBL	Pos
1053	201905	ESBL	Neg
1055	201905	ESBL	Neg
1056	201905	ESBL	Pos
1057	201905	ESBL	Pos
1058	201905	ESBL	Pos
1059	201905	ESBL	Neg
1060	201905	ESBL	Neg
1061	201905	ESBL	Neg
1063	201905	ESBL	Pos
1064	201905	ESBL	Pos
1065	201905	ESBL	Pos
1067	201905	ESBL	Neg
1068	201905	ESBL	Neg
1069	201905	ESBL	Neg
1070	201905	ESBL	Pos
1071	201905	ESBL	Pos
1072	201905	ESBL	Neg
1073	201905	ESBL	Pos
1074	201905	ESBL	Pos
1075	201905	ESBL	Pos
1076	201905	ESBL	Pos
1077	201905	ESBL	Pos
1078	201905	ESBL	Pos
1079	201905	ESBL	Pos
1082	201904	ESBL	Pos
1084	201904	ESBL	Pos
1086	201904	ESBL	Pos
1089	201904	ESBL	Pos
1090	201904	ESBL	Neg
1091	201904	ESBL	Pos
1092	201904	ESBL	Neg
1093	201904	ESBL	Neg
1094	201904	ESBL	Pos
1096	201904	ESBL	Pos
1097	201904	ESBL	Neg
1098	201904	ESBL	Pos
1099	201904	ESBL	Pos
1100	201904	ESBL	Neg
1101	201904	ESBL	Neg
1102	201904	ESBL	Pos
1103	201904	ESBL	Pos
1104	201904	ESBL	Pos
1105	201904	ESBL	Pos
1106	201904	ESBL	Pos
1108	201904	ESBL	Pos
1109	201904	ESBL	Pos
1110	201904	ESBL	Neg
1111	201904	ESBL	Pos
1113	201904	ESBL	Pos
1114	201904	ESBL	Pos
1115	201904	ESBL	Pos
1116	201904	ESBL	Pos
1117	201904	ESBL	Pos
1118	201904	ESBL	Pos
1119	201904	ESBL	Pos
1121	201904	ESBL	Pos
1122	201904	ESBL	Neg
1124	201904	ESBL	Neg
1125	201904	ESBL	Pos
1126	201904	ESBL	Pos
1127	201904	ESBL	Pos
1128	201904	ESBL	Pos
1129	201904	ESBL	Neg
1130	201904	ESBL	Pos
1131	201904	ESBL	Pos
1132	201904	ESBL	Pos
1133	201904	ESBL	Neg
1134	201904	ESBL	Pos
1135	201903	ESBL	Neg
1136	201903	ESBL	Pos
1137	201903	ESBL	Neg
1138	201903	ESBL	Pos
1139	201903	ESBL	Pos
1141	201903	ESBL	Neg
1142	201903	ESBL	Pos
1144	201903	ESBL	Pos
1145	201903	ESBL	Pos
1146	201903	ESBL	Pos
1147	201903	ESBL	Pos
1148	201903	ESBL	Pos
1149	201903	ESBL	Pos
1150	201903	ESBL	Pos
1151	201903	ESBL	Pos
1152	201903	ESBL	Neg
1153	201903	ESBL	Pos
1154	201903	ESBL	Pos
1155	201903	ESBL	Pos
1156	201903	ESBL	Neg
1158	201903	ESBL	Pos
1159	201903	ESBL	Pos
1160	201903	ESBL	Pos
1161	201903	ESBL	Pos
1163	201903	ESBL	Pos
1164	201903	ESBL	Neg
1165	201903	ESBL	Pos
1166	201903	ESBL	Pos
1167	201903	ESBL	Neg
1168	201903	ESBL	Pos
1169	201903	ESBL	Neg
1170	201903	ESBL	Neg
1171	201903	ESBL	Neg
1172	201903	ESBL	Pos
1174	201903	ESBL	Pos
1175	201903	ESBL	Pos
1176	201903	ESBL	Neg
1177	201903	ESBL	Neg
1178	201903	ESBL	Pos
1179	201903	ESBL	Pos
1180	201903	ESBL	Pos
1181	201903	ESBL	Pos
1182	201903	ESBL	Pos
1184	201903	ESBL	Pos
1185	201903	ESBL	Pos
1186	201903	ESBL	Pos
1187	201903	ESBL	Pos
1188	201903	ESBL	Pos
1189	201903	ESBL	Pos
1190	201903	ESBL	Pos
1191	201903	ESBL	Neg
1192	201903	ESBL	Neg
1193	201903	ESBL	Pos
1194	201903	ESBL	Pos
1195	201903	ESBL	Pos
1196	201903	ESBL	Neg
1197	201903	ESBL	Pos
1198	201903	ESBL	Neg
1199	201903	ESBL	Pos
1200	201903	ESBL	Pos
1201	201903	ESBL	Pos
1202	201902	ESBL	Neg
1203	201902	ESBL	Neg
1204	201902	ESBL	Pos
1205	201902	ESBL	Neg
1206	201902	ESBL	Pos
1208	201902	ESBL	Pos
1209	201902	ESBL	Pos
1210	201902	ESBL	Pos
1211	201902	ESBL	Neg
1212	201902	ESBL	Pos
1214	201902	ESBL	Pos
1216	201902	ESBL	Pos
1217	201902	ESBL	Pos
1218	201902	ESBL	Pos
1219	201902	ESBL	Pos
1221	201902	ESBL	Neg
1222	201902	ESBL	Pos
1223	201902	ESBL	Pos
1224	201902	ESBL	Pos
1225	201902	ESBL	Pos
1226	201902	ESBL	Pos
1228	201902	ESBL	Neg
1229	201902	ESBL	Pos
1230	201902	ESBL	Pos
1231	201902	ESBL	Pos
1232	201902	ESBL	Neg
1233	201902	ESBL	Pos
1236	201902	ESBL	Pos
1237	201902	ESBL	Neg
1238	201902	ESBL	Neg
1239	201902	ESBL	Pos
1240	201902	ESBL	Pos
1241	201902	ESBL	Pos
1242	201902	ESBL	Pos
1243	201902	ESBL	Neg
1244	201902	ESBL	Pos
1245	201901	ESBL	Pos
1246	201901	ESBL	Neg
1247	201901	ESBL	Pos
1248	201901	ESBL	Pos
1250	201901	ESBL	Pos
1251	201901	ESBL	Pos
1252	201901	ESBL	Pos
1253	201901	ESBL	Neg
1254	201901	ESBL	Pos
1255	201901	ESBL	Pos
1257	201901	ESBL	Neg
1258	201901	ESBL	Pos
1259	201901	ESBL	Pos
1260	201901	ESBL	Neg
1261	201901	ESBL	Pos
1262	201901	ESBL	Pos
1263	201901	ESBL	Pos
1264	201901	ESBL	Neg
1265	201901	ESBL	Neg
1266	201901	ESBL	Pos
1267	201901	ESBL	Neg
1268	201901	ESBL	Neg
1269	201901	ESBL	Neg
1270	201901	ESBL	Neg
1271	201901	ESBL	Neg
1272	201901	ESBL	Pos
1273	201901	ESBL	Neg
1274	201901	ESBL	Neg
1275	201901	ESBL	Neg
1276	201901	ESBL	Pos
1277	201812	ESBL	Pos
1278	201812	ESBL	Pos
1279	201812	ESBL	Neg
1280	201812	ESBL	Pos
1281	201812	ESBL	Pos
1282	201812	ESBL	Neg
1283	201812	ESBL	Neg
1284	201812	ESBL	Pos
1285	201812	ESBL	Pos
1286	201812	ESBL	Neg
1287	201812	ESBL	Neg
1288	201812	ESBL	Neg
1289	201812	ESBL	Pos
1290	201812	ESBL	Pos
1291	201812	ESBL	Neg
1292	201812	ESBL	Pos
1293	201812	ESBL	Neg
1294	201812	ESBL	Pos
1295	201812	ESBL	Neg
1296	201812	ESBL	Neg
1297	201812	ESBL	Pos
1299	201812	ESBL	Neg
1300	201812	ESBL	Neg
1301	201812	ESBL	Pos
1302	201812	ESBL	Pos
1303	201812	ESBL	Pos
1304	201812	ESBL	Pos
1305	201812	ESBL	Pos
1306	201812	ESBL	Pos
1307	201812	ESBL	Pos
1308	201812	ESBL	Neg
1309	201812	ESBL	Pos
1310	201812	ESBL	Pos
1311	201812	ESBL	Neg
1312	201812	ESBL	Pos
1313	201812	ESBL	Neg
1314	201812	ESBL	Neg
1315	201811	ESBL	Pos
1316	201811	ESBL	Pos
1317	201811	ESBL	Pos
1318	201811	ESBL	Neg
1320	201811	ESBL	Pos
1323	201811	ESBL	Neg
1324	201811	ESBL	Pos
1326	201811	ESBL	Neg
1327	201811	ESBL	Pos
1328	201811	ESBL	Pos
1329	201811	ESBL	Pos
1330	201811	ESBL	Neg
1331	201811	ESBL	Neg
1332	201811	ESBL	Pos
1333	201811	ESBL	Pos
1334	201811	ESBL	Pos
1335	201811	ESBL	Neg
1336	201811	ESBL	Pos
1337	201811	ESBL	Pos
1338	201811	ESBL	Pos
1339	201811	ESBL	Pos
1340	201811	ESBL	Pos
1341	201811	ESBL	Neg
1342	201811	ESBL	Pos
1343	201811	ESBL	Pos
1344	201811	ESBL	Neg
1345	201811	ESBL	Pos
1346	201811	ESBL	Pos
1347	201811	ESBL	Neg
1349	201811	ESBL	Neg
1350	201811	ESBL	Pos
1351	201811	ESBL	Pos
1352	201811	ESBL	Pos
1353	201811	ESBL	Pos
1354	201811	ESBL	Pos
1355	201811	ESBL	Neg
1357	201810	ESBL	Neg
1358	201810	ESBL	Pos
1359	201810	ESBL	Pos
1360	201810	ESBL	Pos
1361	201810	ESBL	Neg
1362	201810	ESBL	Pos
1363	201810	ESBL	Neg
1364	201810	ESBL	Neg
1365	201810	ESBL	Neg
1366	201810	ESBL	Pos
1367	201810	ESBL	Pos
1368	201810	ESBL	Neg
1369	201810	ESBL	Neg
1370	201810	ESBL	Pos
1371	201810	ESBL	Neg
1372	201810	ESBL	Pos
1373	201810	ESBL	Pos
1374	201810	ESBL	Neg
1375	201810	ESBL	Pos
1376	201810	ESBL	Neg
1377	201810	ESBL	Neg
1378	201810	ESBL	Pos
1379	201810	ESBL	Pos
1380	201810	ESBL	Pos
1381	201810	ESBL	Pos
1382	201810	ESBL	Pos
1383	201810	ESBL	Pos
1384	201810	ESBL	Neg
1385	201810	ESBL	Pos
1386	201810	ESBL	Pos
1387	201810	ESBL	Pos
1388	201810	ESBL	Pos
1389	201810	ESBL	Pos
1391	201810	ESBL	Pos
1392	201810	ESBL	Pos
1393	201810	ESBL	Neg
1394	201810	ESBL	Pos
1395	201810	ESBL	Pos
1396	201810	ESBL	Neg
1397	201810	ESBL	Pos
1399	201810	ESBL	Neg
1400	201810	ESBL	Pos
1402	201810	ESBL	Pos
1403	201810	ESBL	Pos
1404	201810	ESBL	Neg
1406	201809	ESBL	Pos
1407	201809	ESBL	Pos
1408	201809	ESBL	Pos
1409	201809	ESBL	Neg
1410	201809	ESBL	Pos
1411	201809	ESBL	Pos
1412	201809	ESBL	Pos
1413	201809	ESBL	Pos
1414	201809	ESBL	Pos
1415	201809	ESBL	Neg
1417	201809	ESBL	Neg
1418	201809	ESBL	Pos
1419	201809	ESBL	Pos
1420	201809	ESBL	Pos
1421	201809	ESBL	Pos
1422	201809	ESBL	Pos
1423	201809	ESBL	Pos
1424	201809	ESBL	Pos
1425	201809	ESBL	Pos
1426	201809	ESBL	Pos
1427	201809	ESBL	Pos
1428	201809	ESBL	Pos
1430	201809	ESBL	Pos
1431	201809	ESBL	Neg
1432	201809	ESBL	Neg
1433	201809	ESBL	Pos
1434	201809	ESBL	Neg
1435	201809	ESBL	Neg
1436	201809	ESBL	Pos
1437	201809	ESBL	Neg
1438	201809	ESBL	Neg
1439	201809	ESBL	Pos
1440	201809	ESBL	Neg
1441	201809	ESBL	Neg
1442	201809	ESBL	Pos
1443	201809	ESBL	Neg
1444	201809	ESBL	Pos
1445	201808	ESBL	Neg
1447	201808	ESBL	Neg
1448	201808	ESBL	Pos
1449	201808	ESBL	Pos
1450	201808	ESBL	Neg
1451	201808	ESBL	Neg
1452	201808	ESBL	Pos
1454	201808	ESBL	Neg
1455	201808	ESBL	Neg
1456	201808	ESBL	Pos
1457	201808	ESBL	Pos
1458	201808	ESBL	Pos
1459	201808	ESBL	Pos
1460	201808	ESBL	Pos
1461	201808	ESBL	Neg
1462	201808	ESBL	Neg
1463	201808	ESBL	Pos
1464	201808	ESBL	Pos
1465	201808	ESBL	Pos
1466	201808	ESBL	Pos
1467	201808	ESBL	Pos
1469	201808	ESBL	Pos
1470	201808	ESBL	Pos
1471	201808	ESBL	Pos
1473	201808	ESBL	Pos
1475	201808	ESBL	Neg
1476	201808	ESBL	Pos
1477	201808	ESBL	Neg
1478	201808	ESBL	Pos
1479	201808	ESBL	Pos
1481	201808	ESBL	Pos
1482	201808	ESBL	Pos
1483	201808	ESBL	Neg
1485	201808	ESBL	Pos
1489	201808	ESBL	Neg
1490	201808	ESBL	Neg
1491	201808	ESBL	Pos
1492	201808	ESBL	Pos
1493	201808	ESBL	Pos
1494	201808	ESBL	Pos
1495	201808	ESBL	Pos
1496	201808	ESBL	Pos
1497	201808	ESBL	Neg
1498	201808	ESBL	Pos
1499	201808	ESBL	Pos
1500	201808	ESBL	Pos
1501	201808	ESBL	Neg
1503	201808	ESBL	Pos
1504	201808	ESBL	Pos
1505	201808	ESBL	Pos
1506	201808	ESBL	Pos
1507	201808	ESBL	Pos
1508	201808	ESBL	Neg
1509	201808	ESBL	Neg
1510	201808	ESBL	Neg
1511	201807	ESBL	Pos
1512	201807	ESBL	Pos
1513	201807	ESBL	Pos
1514	201807	ESBL	Pos
1516	201807	ESBL	Pos
1517	201807	ESBL	Pos
1518	201807	ESBL	Pos
1519	201807	ESBL	Neg
1521	201807	ESBL	Pos
1522	201807	ESBL	Pos
1523	201807	ESBL	Pos
1524	201807	ESBL	Pos
1525	201807	ESBL	Pos
1526	201807	ESBL	Pos
1527	201807	ESBL	Pos
1528	201807	ESBL	Pos
1530	201807	ESBL	Neg
1531	201807	ESBL	Neg
1532	201807	ESBL	Neg
1533	201807	ESBL	Pos
1534	201807	ESBL	Pos
1535	201807	ESBL	Pos
1536	201807	ESBL	Neg
1537	201807	ESBL	Neg
1538	201807	ESBL	Neg
1539	201807	ESBL	Neg
1540	201807	ESBL	Pos
1541	201807	ESBL	Pos
1542	201807	ESBL	Neg
1543	201807	ESBL	Pos
1544	201807	ESBL	Pos
1545	201807	ESBL	Pos
1546	201807	ESBL	Pos
1547	201807	ESBL	Neg
1548	201807	ESBL	Neg
1549	201807	ESBL	Pos
1550	201807	ESBL	Pos
1551	201807	ESBL	Pos
1553	201807	ESBL	Pos
1554	201807	ESBL	Neg
1555	201807	ESBL	Pos
1556	201807	ESBL	Pos
1557	201807	ESBL	Pos
1558	201807	ESBL	Neg
1559	201807	ESBL	Pos
1560	201807	ESBL	Pos
1561	201807	ESBL	Neg
1562	201807	ESBL	Neg
1563	201807	ESBL	Neg
1564	201807	ESBL	Pos
1565	201807	ESBL	Neg
1566	201807	ESBL	Pos
1567	201807	ESBL	Neg
1568	201807	ESBL	Pos
1570	201807	ESBL	Pos
1571	201807	ESBL	Neg
1572	201806	ESBL	Pos
1573	201806	ESBL	Pos
1574	201806	ESBL	Neg
1575	201806	ESBL	Neg
1576	201806	ESBL	Neg
1577	201806	ESBL	Pos
1578	201806	ESBL	Pos
1579	201806	ESBL	Neg
1580	201806	ESBL	Neg
1581	201806	ESBL	Neg
1582	201806	ESBL	Pos
1583	201806	ESBL	Pos
1584	201806	ESBL	Pos
1586	201806	ESBL	Pos
1587	201806	ESBL	Pos
1588	201806	ESBL	Pos
1589	201806	ESBL	Pos
1590	201806	ESBL	Neg
1591	201806	ESBL	Neg
1592	201806	ESBL	Neg
1593	201806	ESBL	Pos
1594	201806	ESBL	Pos
1595	201806	ESBL	Neg
1596	201806	ESBL	Pos
1598	201806	ESBL	Pos
1599	201806	ESBL	Neg
1600	201806	ESBL	Pos
1601	201806	ESBL	Neg
1602	201806	ESBL	Pos
1603	201806	ESBL	Neg
1604	201806	ESBL	Pos
1606	201806	ESBL	Neg
1607	201806	ESBL	Neg
1608	201806	ESBL	Pos
1610	201806	ESBL	Pos
1611	201806	ESBL	Pos
1612	201806	ESBL	Pos
1613	201806	ESBL	Pos
1614	201806	ESBL	Pos
1615	201806	ESBL	Pos
1617	201806	ESBL	Pos
1618	201806	ESBL	Pos
1619	201806	ESBL	Pos
1620	201806	ESBL	Pos
1621	201806	ESBL	Pos
1623	201806	ESBL	Pos
1624	201806	ESBL	Pos
1625	201806	ESBL	Pos
1626	201806	ESBL	Neg
1627	201806	ESBL	Pos
1628	201806	ESBL	Pos
1629	201806	ESBL	Pos
1630	201806	ESBL	Neg
1631	201806	ESBL	Pos
1632	201806	ESBL	Pos
1635	201806	ESBL	Neg
1637	201806	ESBL	Neg
1638	201806	ESBL	Pos
1639	201806	ESBL	Neg
1640	201806	ESBL	Pos
1641	201806	ESBL	Pos
1643	201806	ESBL	Pos
1644	201805	ESBL	Pos
1645	201805	ESBL	Pos
1646	201805	ESBL	Pos
1647	201805	ESBL	Neg
1648	201805	ESBL	Pos
1649	201805	ESBL	Pos
1651	201805	ESBL	Neg
1652	201805	ESBL	Pos
1653	201805	ESBL	Neg
1654	201805	ESBL	Pos
1655	201805	ESBL	Pos
1656	201805	ESBL	Pos
1657	201805	ESBL	Pos
1658	201805	ESBL	Pos
1659	201805	ESBL	Pos
1660	201805	ESBL	Pos
1661	201805	ESBL	Pos
1662	201805	ESBL	Pos
1663	201805	ESBL	Pos
1664	201805	ESBL	Pos
1665	201805	ESBL	Pos
1666	201805	ESBL	Pos
1667	201805	ESBL	Pos
1668	201805	ESBL	Pos
1669	201805	ESBL	Pos
1671	201805	ESBL	Neg
1672	201805	ESBL	Pos
1673	201805	ESBL	Pos
1674	201805	ESBL	Pos
1675	201805	ESBL	Pos
1676	201805	ESBL	Pos
1677	201805	ESBL	Neg
1678	201805	ESBL	Pos
1679	201805	ESBL	Pos
1680	201805	ESBL	Pos
1681	201805	ESBL	Neg
1682	201805	ESBL	Pos
1683	201805	ESBL	Pos
1685	201805	ESBL	Pos
1686	201805	ESBL	Pos
1687	201805	ESBL	Pos
1688	201805	ESBL	Pos
1689	201805	ESBL	Pos
1691	201805	ESBL	Pos
1692	201805	ESBL	Pos
1693	201805	ESBL	Pos
1694	201805	ESBL	Pos
1695	201805	ESBL	Pos
1696	201805	ESBL	Neg
1698	201805	ESBL	Neg
1699	201805	ESBL	Pos
1700	201805	ESBL	Pos
1701	201805	ESBL	Pos
1702	201805	ESBL	Pos
1703	201805	ESBL	Neg
1704	201805	ESBL	Pos
1705	201805	ESBL	Neg
1706	201805	ESBL	Pos
1707	201805	ESBL	Pos
1708	201805	ESBL	Neg
1709	201805	ESBL	Neg
1712	201804	ESBL	Neg
1713	201804	ESBL	Pos
1714	201804	ESBL	Neg
1715	201804	ESBL	Neg
1716	201804	ESBL	Pos
1717	201804	ESBL	Neg
1718	201804	ESBL	Pos
1719	201804	ESBL	Pos
1720	201804	ESBL	Pos
1721	201804	ESBL	Pos
1722	201804	ESBL	Pos
1723	201804	ESBL	Pos
1724	201804	ESBL	Pos
1725	201804	ESBL	Pos
1726	201804	ESBL	Pos
1727	201804	ESBL	Pos
1729	201804	ESBL	Neg
1730	201804	ESBL	Neg
1731	201804	ESBL	Pos
1732	201804	ESBL	Pos
1733	201804	ESBL	Pos
1734	201804	ESBL	Pos
1735	201804	ESBL	Pos
1736	201804	ESBL	Pos
1737	201804	ESBL	Pos
1738	201804	ESBL	Neg
1739	201804	ESBL	Pos
1740	201804	ESBL	Pos
1741	201804	ESBL	Pos
1743	201804	ESBL	Pos
1744	201804	ESBL	Pos
1745	201804	ESBL	Pos
1746	201804	ESBL	Pos
1747	201804	ESBL	Pos
1748	201804	ESBL	Neg
1749	201804	ESBL	Neg
1750	201804	ESBL	Pos
1751	201804	ESBL	Pos
1752	201804	ESBL	Pos
1753	201804	ESBL	Pos
1754	201804	ESBL	Pos
1755	201804	ESBL	Neg
1756	201804	ESBL	Neg
1757	201804	ESBL	Neg
1758	201804	ESBL	Pos
1759	201804	ESBL	Pos
1760	201804	ESBL	Neg
1761	201804	ESBL	Pos
1762	201804	ESBL	Pos
1763	201804	ESBL	Neg
1764	201804	ESBL	Neg
1765	201804	ESBL	Pos
1766	201804	ESBL	Pos
1767	201804	ESBL	Pos
1768	201804	ESBL	Pos
1769	201804	ESBL	Pos
1770	201804	ESBL	Pos
1771	201804	ESBL	Neg
1772	201804	ESBL	Pos
1773	201804	ESBL	Neg
1774	201804	ESBL	Pos
1775	201804	ESBL	Pos
1776	201804	ESBL	Neg
1777	201804	ESBL	Neg
1779	201803	ESBL	Neg
1781	201803	ESBL	Neg
1782	201803	ESBL	Pos
1783	201803	ESBL	Pos
1784	201803	ESBL	Neg
1785	201803	ESBL	Pos
1786	201803	ESBL	Pos
1787	201803	ESBL	Pos
1789	201803	ESBL	Pos
1791	201803	ESBL	Neg
1792	201803	ESBL	Pos
1793	201803	ESBL	Pos
1794	201803	ESBL	Pos
1795	201803	ESBL	Neg
1796	201803	ESBL	Pos
1797	201803	ESBL	Pos
1798	201803	ESBL	Neg
1799	201803	ESBL	Pos
1800	201803	ESBL	Neg
1801	201803	ESBL	Neg
1802	201803	ESBL	Pos
1803	201803	ESBL	Pos
1804	201803	ESBL	Pos
1805	201803	ESBL	Pos
1806	201803	ESBL	Pos
1807	201803	ESBL	Pos
1808	201803	ESBL	Neg
1809	201803	ESBL	Pos
1810	201803	ESBL	Pos
1811	201803	ESBL	Neg
1812	201803	ESBL	Neg
1813	201803	ESBL	Pos
1814	201803	ESBL	Pos
1815	201803	ESBL	Pos
1817	201803	ESBL	Pos
1818	201803	ESBL	Pos
1819	201803	ESBL	Pos
1820	201803	ESBL	Neg
1821	201803	ESBL	Neg
1822	201803	ESBL	Neg
1823	201803	ESBL	Neg
1824	201803	ESBL	Pos
1825	201803	ESBL	Pos
1826	201803	ESBL	Neg
1827	201803	ESBL	Pos
1828	201803	ESBL	Pos
1829	201803	ESBL	Pos
1830	201803	ESBL	Pos
1831	201803	ESBL	Neg
1833	201803	ESBL	Pos
1834	201803	ESBL	Neg
1836	201802	ESBL	Pos
1837	201802	ESBL	Pos
1838	201802	ESBL	Pos
1839	201802	ESBL	Pos
1840	201802	ESBL	Pos
1841	201802	ESBL	Pos
1842	201802	ESBL	Neg
1843	201802	ESBL	Pos
1844	201802	ESBL	Pos
1845	201802	ESBL	Pos
1846	201802	ESBL	Pos
1847	201802	ESBL	Pos
1848	201802	ESBL	Pos
1849	201802	ESBL	Neg
1850	201802	ESBL	Neg
1851	201802	ESBL	Pos
1852	201802	ESBL	Pos
1853	201802	ESBL	Pos
1855	201802	ESBL	Pos
1856	201802	ESBL	Pos
1857	201802	ESBL	Pos
1858	201802	ESBL	Pos
1859	201802	ESBL	Pos
1860	201802	ESBL	Pos
1862	201802	ESBL	Pos
1863	201802	ESBL	Neg
1864	201802	ESBL	Pos
1865	201802	ESBL	Pos
1866	201802	ESBL	Pos
1867	201802	ESBL	Neg
1869	201802	ESBL	Pos
1870	201802	ESBL	Neg
1871	201802	ESBL	Neg
1872	201802	ESBL	Pos
1873	201802	ESBL	Neg
1874	201802	ESBL	Pos
1875	201801	ESBL	Pos
1876	201801	ESBL	Pos
1877	201801	ESBL	Pos
1878	201801	ESBL	Neg
1879	201801	ESBL	Pos
1880	201801	ESBL	Pos
1881	201801	ESBL	Neg
1882	201801	ESBL	Pos
1883	201801	ESBL	Pos
1884	201801	ESBL	Pos
1885	201801	ESBL	Neg
1886	201801	ESBL	Pos
1887	201801	ESBL	Pos
1888	201801	ESBL	Neg
1889	201801	ESBL	Pos
1890	201801	ESBL	Pos
1891	201801	ESBL	Pos
1892	201801	ESBL	Pos
1893	201801	ESBL	Neg
1894	201801	ESBL	Pos
1895	201801	ESBL	Pos
1896	201801	ESBL	Neg
1897	201801	ESBL	Pos
1898	201801	ESBL	Neg
1899	201801	ESBL	Pos
1900	201801	ESBL	Neg
1901	201801	ESBL	Pos
1902	201801	ESBL	Neg
1903	201801	ESBL	Neg
1904	201801	ESBL	Pos
1905	201801	ESBL	Pos
1906	201801	ESBL	Pos
1907	201801	ESBL	Pos
1908	201801	ESBL	Neg
1909	201801	ESBL	Pos
1910	201801	ESBL	Pos
1914	201801	ESBL	Pos
1915	201801	ESBL	Pos
1916	201801	ESBL	Pos
1917	201801	ESBL	Neg
1918	201801	ESBL	Pos
1920	201801	ESBL	Pos
1921	201801	ESBL	Pos
1922	201801	ESBL	Neg
1923	201801	ESBL	Neg
1924	201801	ESBL	Pos
1926	201801	ESBL	Neg
1927	201801	ESBL	Pos
1928	201801	ESBL	Neg
1929	201801	ESBL	Pos
1930	201801	ESBL	Pos
1931	201801	ESBL	Pos
1932	201801	ESBL	Pos
1933	201801	ESBL	Pos
1934	201801	ESBL	Pos
1935	201801	ESBL	Pos
1937	201801	ESBL	Pos
1938	201801	ESBL	Pos
1939	201801	ESBL	Pos
1940	201801	ESBL	Neg
1941	201801	ESBL	Pos
1942	201801	ESBL	Neg
1943	201801	ESBL	Pos
1944	201801	ESBL	Pos
1945	201801	ESBL	Pos
1946	201801	ESBL	Neg
1947	201801	ESBL	Pos
1948	201801	ESBL	Neg
1949	201801	ESBL	Neg
1950	201801	ESBL	Neg
1951	201801	ESBL	Pos
1952	201712	ESBL	Neg
1953	201712	ESBL	Pos
1954	201712	ESBL	Pos
1955	201712	ESBL	Pos
1956	201712	ESBL	Pos
1957	201712	ESBL	Neg
1959	201712	ESBL	Pos
1960	201712	ESBL	Pos
1961	201712	ESBL	Pos
1962	201712	ESBL	Pos
1963	201712	ESBL	Neg
1965	201712	ESBL	Pos
1966	201712	ESBL	Pos
1967	201712	ESBL	Pos
1968	201712	ESBL	Pos
1969	201712	ESBL	Neg
1970	201712	ESBL	Pos
1971	201712	ESBL	Pos
1972	201712	ESBL	Neg
1973	201712	ESBL	Pos
1974	201712	ESBL	Pos
1975	201712	ESBL	Pos
1976	201712	ESBL	Pos
1977	201712	ESBL	Pos
1978	201712	ESBL	Neg
1980	201712	ESBL	Pos
1981	201712	ESBL	Pos
1982	201712	ESBL	Pos
1983	201712	ESBL	Pos
1984	201712	ESBL	Neg
1985	201712	ESBL	Pos
1986	201712	ESBL	Pos
1987	201712	ESBL	Pos
1988	201712	ESBL	Pos
1989	201712	ESBL	Neg
1990	201712	ESBL	Pos
1991	201712	ESBL	Neg
1992	201712	ESBL	Pos
1993	201712	ESBL	Pos
1994	201712	ESBL	Pos
1995	201712	ESBL	Pos
1996	201712	ESBL	Pos
1997	201712	ESBL	Pos
1998	201712	ESBL	Pos
1999	201712	ESBL	Neg
2000	201712	ESBL	Neg
2001	201712	ESBL	Pos
2002	201712	ESBL	Pos
2003	201712	ESBL	Pos
2004	201712	ESBL	Neg
2005	201712	ESBL	Pos
2006	201712	ESBL	Neg
2007	201712	ESBL	Pos
2008	201712	ESBL	Neg
2009	201712	ESBL	Pos
2010	201712	ESBL	Pos
2011	201712	ESBL	Pos
2012	201712	ESBL	Neg
2013	201712	ESBL	Pos
2014	201712	ESBL	Neg
2015	201711	ESBL	Neg
2016	201711	ESBL	Pos
2017	201711	ESBL	Pos
2018	201711	ESBL	Neg
2019	201711	ESBL	Pos
2020	201711	ESBL	Neg
2021	201711	ESBL	Pos
2022	201711	ESBL	Pos
2023	201711	ESBL	Neg
2024	201711	ESBL	Pos
2025	201711	ESBL	Neg
2026	201711	ESBL	Pos
2027	201711	ESBL	Pos
2028	201711	ESBL	Pos
2030	201711	ESBL	Pos
2031	201711	ESBL	Neg
2032	201711	ESBL	Pos
2033	201711	ESBL	Neg
2034	201711	ESBL	Neg
2036	201711	ESBL	Neg
2037	201711	ESBL	Pos
2039	201711	ESBL	Pos
2040	201711	ESBL	Neg
2041	201711	ESBL	Pos
2042	201711	ESBL	Pos
2043	201711	ESBL	Pos
2044	201711	ESBL	Pos
2045	201711	ESBL	Pos
2046	201711	ESBL	Neg
2047	201711	ESBL	Pos
2048	201711	ESBL	Neg
2049	201711	ESBL	Pos
2050	201711	ESBL	Pos
2051	201711	ESBL	Neg
2052	201711	ESBL	Pos
2053	201711	ESBL	Neg
2054	201711	ESBL	Neg
2055	201711	ESBL	Neg
2056	201711	ESBL	Pos
2057	201711	ESBL	Pos
2058	201711	ESBL	Pos
2059	201711	ESBL	Pos
2060	201711	ESBL	Pos
2061	201711	ESBL	Pos
2062	201711	ESBL	Pos
2063	201711	ESBL	Pos
2064	201711	ESBL	Pos
2065	201711	ESBL	Neg
2066	201711	ESBL	Neg
2067	201710	ESBL	Pos
2068	201710	ESBL	Pos
2069	201710	ESBL	Pos
2070	201710	ESBL	Pos
2071	201710	ESBL	Pos
2072	201710	ESBL	Neg
2075	201710	ESBL	Pos
2076	201710	ESBL	Neg
2077	201710	ESBL	Pos
2078	201710	ESBL	Pos
2079	201710	ESBL	Neg
2080	201710	ESBL	Pos
2081	201710	ESBL	Neg
2082	201710	ESBL	Pos
2083	201710	ESBL	Neg
2084	201710	ESBL	Neg
2085	201710	ESBL	Pos
2086	201710	ESBL	Neg
2087	201710	ESBL	Pos
2088	201710	ESBL	Neg
2089	201710	ESBL	Pos
2090	201710	ESBL	Pos
2091	201710	ESBL	Pos
2092	201710	ESBL	Neg
2093	201710	ESBL	Neg
2094	201710	ESBL	Pos
2095	201710	ESBL	Pos
2096	201710	ESBL	Neg
2097	201710	ESBL	Neg
2098	201710	ESBL	Pos
2099	201710	ESBL	Neg
2100	201710	ESBL	Pos
2101	201710	ESBL	Pos
2102	201710	ESBL	Pos
2103	201710	ESBL	Pos
2104	201710	ESBL	Pos
2107	201710	ESBL	Pos
2108	201710	ESBL	Neg
2109	201710	ESBL	Pos
2110	201710	ESBL	Pos
2111	201710	ESBL	Pos
2112	201710	ESBL	Pos
2113	201709	ESBL	Pos
2114	201709	ESBL	Neg
2115	201709	ESBL	Pos
2116	201709	ESBL	Neg
2117	201709	ESBL	Pos
2118	201709	ESBL	Pos
2119	201709	ESBL	Neg
2120	201709	ESBL	Neg
2122	201709	ESBL	Pos
2123	201709	ESBL	Neg
2124	201709	ESBL	Pos
2125	201709	ESBL	Pos
2126	201709	ESBL	Pos
2127	201709	ESBL	Pos
2128	201709	ESBL	Pos
2129	201709	ESBL	Pos
2130	201709	ESBL	Pos
2131	201709	ESBL	Pos
2132	201709	ESBL	Neg
2133	201709	ESBL	Pos
2134	201709	ESBL	Pos
2135	201709	ESBL	Pos
2136	201709	ESBL	Pos
2137	201709	ESBL	Pos
2138	201709	ESBL	Neg
2139	201709	ESBL	Pos
2140	201709	ESBL	Pos
2142	201709	ESBL	Pos
2143	201709	ESBL	Neg
2144	201709	ESBL	Pos
2145	201709	ESBL	Pos
2146	201709	ESBL	Pos
2147	201709	ESBL	Pos
2148	201709	ESBL	Neg
2149	201709	ESBL	Pos
2150	201709	ESBL	Pos
2152	201709	ESBL	Neg
2153	201709	ESBL	Neg
2154	201709	ESBL	Neg
2155	201709	ESBL	Pos
2157	201709	ESBL	Pos
2158	201709	ESBL	Pos
2159	201709	ESBL	Pos
2161	201709	ESBL	Pos
2162	201709	ESBL	Pos
2163	201709	ESBL	Pos
2165	201709	ESBL	Neg
2167	201709	ESBL	Neg
2168	201708	ESBL	Pos
2170	201708	ESBL	Pos
2171	201708	ESBL	Pos
2172	201708	ESBL	Neg
2174	201708	ESBL	Pos
2175	201708	ESBL	Pos
2177	201708	ESBL	Neg
2178	201708	ESBL	Pos
2179	201708	ESBL	Pos
2180	201708	ESBL	Pos
2181	201708	ESBL	Pos
2182	201708	ESBL	Pos
2183	201708	ESBL	Pos
2184	201708	ESBL	Pos
2185	201708	ESBL	Neg
2187	201708	ESBL	Pos
[truncated: 8,060 more rows]
