# Supplementary material for: Trends and correlations of infection rates and drug resistance of Escherichia coli among ICU and Non-ICU patients in Guizhou, China
Source: PLoS One. 2026 Apr 7;21(4):e0346023. doi: 10.1371/journal.pone.0346023 (PMC13056192; doi:10.1371/journal.pone.0346023)
Supplement: S4 File — (XLSX) [file pone.0346023.s004.xlsx]

## Sheet: Antimicrobial susceptibility te
Case No.	Year	Antimicrobial susceptibility test results	Antibiotics
1	201805	R	Levofloxacin
1	201805	S	Imipenem
1	201805	S	Tobramycin
1	201805	R	Cefazolin
1	201805	S	Cefotetan
1	201805	S	Ceftazidime
1	201805	R	Ceftriaxone
1	201805	S	Cefepime
1	201805	S	Gentamicin
1	201805	S	Piperacillin/Tazobactam
1	201805	R	Ciprofloxacin
1	201805	R	Trimethoprim/Sulfamethoxazole
1	201805	S	Ertapenem
1	201805	R	Aztreonam
1	201805	S	Ampicillin/Sulbactam
1	201805	R	Ampicillin
1	201805	S	Amikacin
2	201701	S	Levofloxacin
2	201701	S	Imipenem
2	201701	S	Tobramycin
2	201701	R	Cefazolin
2	201701	S	Cefotetan
2	201701	S	Ceftazidime
2	201701	R	Ceftriaxone
2	201701	S	Cefepime
2	201701	S	Gentamicin
2	201701	S	Piperacillin/Tazobactam
2	201701	S	Ciprofloxacin
2	201701	R	Trimethoprim/Sulfamethoxazole
2	201701	S	Ertapenem
2	201701	R	Aztreonam
2	201701	S	Ampicillin/Sulbactam
2	201701	R	Ampicillin
2	201701	S	Amikacin
3	201608	S	Levofloxacin
3	201608	S	Imipenem
3	201608	I	Tobramycin
3	201608	R	Cefazolin
3	201608	S	Cefotetan
3	201608	S	Ceftazidime
3	201608	R	Ceftriaxone
3	201608	S	Cefepime
3	201608	R	Gentamicin
3	201608	S	Piperacillin/Tazobactam
3	201608	S	Ciprofloxacin
3	201608	R	Trimethoprim/Sulfamethoxazole
3	201608	S	Ertapenem
3	201608	S	Aztreonam
3	201608	S	Ampicillin/Sulbactam
3	201608	R	Ampicillin
3	201608	S	Amikacin
4	201811	R	Levofloxacin
4	201811	S	Imipenem
4	201811	S	Tobramycin
4	201811	R	Cefazolin
4	201811	S	Cefotetan
4	201811	R	Ceftazidime
4	201811	R	Ceftriaxone
4	201811	R	Cefepime
4	201811	S	Gentamicin
4	201811	S	Piperacillin/Tazobactam
4	201811	R	Ciprofloxacin
4	201811	R	Trimethoprim/Sulfamethoxazole
4	201811	S	Ertapenem
4	201811	R	Aztreonam
4	201811	R	Ampicillin/Sulbactam
4	201811	R	Ampicillin
4	201811	S	Amikacin
5	201809	R	Levofloxacin
5	201809	S	Imipenem
5	201809	R	Tobramycin
5	201809	R	Cefazolin
5	201809	S	Cefotetan
5	201809	R	Ceftazidime
5	201809	R	Ceftriaxone
5	201809	R	Cefepime
5	201809	R	Gentamicin
5	201809	S	Piperacillin/Tazobactam
5	201809	R	Ciprofloxacin
5	201809	R	Trimethoprim/Sulfamethoxazole
5	201809	S	Ertapenem
5	201809	R	Aztreonam
5	201809	R	Ampicillin/Sulbactam
5	201809	R	Ampicillin
5	201809	S	Amikacin
6	201808	R	Levofloxacin
6	201808	S	Imipenem
6	201808	I	Tobramycin
6	201808	R	Cefazolin
6	201808	S	Cefotetan
6	201808	R	Ceftazidime
6	201808	R	Ceftriaxone
6	201808	R	Cefepime
6	201808	R	Gentamicin
6	201808	S	Piperacillin/Tazobactam
6	201808	R	Ciprofloxacin
6	201808	R	Trimethoprim/Sulfamethoxazole
6	201808	S	Ertapenem
6	201808	R	Aztreonam
6	201808	R	Ampicillin/Sulbactam
6	201808	R	Ampicillin
6	201808	S	Amikacin
8	201609	R	Levofloxacin
8	201609	S	Imipenem
8	201609	S	Tobramycin
8	201609	R	Cefazolin
8	201609	S	Cefotetan
8	201609	R	Ceftazidime
8	201609	R	Ceftriaxone
8	201609	R	Cefepime
8	201609	S	Gentamicin
8	201609	S	Piperacillin/Tazobactam
8	201609	R	Ciprofloxacin
8	201609	R	Trimethoprim/Sulfamethoxazole
8	201609	S	Ertapenem
8	201609	R	Aztreonam
8	201609	R	Ampicillin/Sulbactam
8	201609	R	Ampicillin
8	201609	S	Amikacin
9	201906	R	Levofloxacin
9	201906	S	Imipenem
9	201906	R	Tobramycin
9	201906	R	Cefazolin
9	201906	S	Cefotetan
9	201906	R	Ceftazidime
9	201906	R	Ceftriaxone
9	201906	R	Cefepime
9	201906	S	Gentamicin
9	201906	S	Piperacillin/Tazobactam
9	201906	R	Ciprofloxacin
9	201906	R	Trimethoprim/Sulfamethoxazole
9	201906	S	Ertapenem
9	201906	R	Aztreonam
9	201906	R	Ampicillin/Sulbactam
9	201906	R	Ampicillin
9	201906	S	Amikacin
10	201812	R	Levofloxacin
10	201812	S	Imipenem
10	201812	S	Tobramycin
10	201812	R	Cefazolin
10	201812	S	Cefotetan
10	201812	R	Ceftazidime
10	201812	R	Ceftriaxone
10	201812	R	Cefepime
10	201812	S	Gentamicin
10	201812	I	Piperacillin/Tazobactam
10	201812	R	Ciprofloxacin
10	201812	R	Trimethoprim/Sulfamethoxazole
10	201812	S	Ertapenem
10	201812	R	Aztreonam
10	201812	R	Ampicillin/Sulbactam
10	201812	R	Ampicillin
10	201812	S	Amikacin
11	201811	R	Levofloxacin
11	201811	S	Imipenem
11	201811	S	Tobramycin
11	201811	S	Cefazolin
11	201811	S	Cefotetan
11	201811	S	Ceftazidime
11	201811	S	Ceftriaxone
11	201811	S	Cefepime
11	201811	S	Gentamicin
11	201811	S	Piperacillin/Tazobactam
11	201811	S	Ciprofloxacin
11	201811	S	Trimethoprim/Sulfamethoxazole
11	201811	S	Ertapenem
11	201811	S	Aztreonam
11	201811	I	Ampicillin/Sulbactam
11	201811	R	Ampicillin
11	201811	S	Amikacin
12	201807	R	Levofloxacin
12	201807	S	Imipenem
12	201807	S	Tobramycin
12	201807	R	Cefazolin
12	201807	S	Cefotetan
12	201807	S	Ceftazidime
12	201807	R	Ceftriaxone
12	201807	S	Cefepime
12	201807	S	Gentamicin
12	201807	S	Piperacillin/Tazobactam
12	201807	R	Ciprofloxacin
12	201807	R	Trimethoprim/Sulfamethoxazole
12	201807	S	Ertapenem
12	201807	R	Aztreonam
12	201807	S	Ampicillin/Sulbactam
12	201807	R	Ampicillin
12	201807	S	Amikacin
13	201807	R	Levofloxacin
13	201807	S	Imipenem
13	201807	R	Tobramycin
13	201807	S	Cefazolin
13	201807	S	Cefotetan
13	201807	S	Ceftazidime
13	201807	S	Ceftriaxone
13	201807	S	Cefepime
13	201807	R	Gentamicin
13	201807	S	Piperacillin/Tazobactam
13	201807	R	Ciprofloxacin
13	201807	R	Trimethoprim/Sulfamethoxazole
13	201807	S	Ertapenem
13	201807	S	Aztreonam
13	201807	R	Ampicillin/Sulbactam
13	201807	R	Ampicillin
13	201807	S	Amikacin
14	201901	S	Levofloxacin
14	201901	S	Imipenem
14	201901	S	Tobramycin
14	201901	R	Cefazolin
14	201901	S	Cefotetan
14	201901	S	Ceftazidime
14	201901	R	Ceftriaxone
14	201901	S	Cefepime
14	201901	S	Gentamicin
14	201901	S	Piperacillin/Tazobactam
14	201901	S	Ciprofloxacin
14	201901	S	Trimethoprim/Sulfamethoxazole
14	201901	S	Ertapenem
14	201901	S	Aztreonam
14	201901	S	Ampicillin/Sulbactam
14	201901	R	Ampicillin
14	201901	S	Amikacin
15	201906	S	Levofloxacin
15	201906	S	Imipenem
15	201906	S	Tobramycin
15	201906	R	Cefazolin
15	201906	S	Cefotetan
15	201906	S	Ceftazidime
15	201906	R	Ceftriaxone
15	201906	S	Cefepime
15	201906	S	Gentamicin
15	201906	S	Piperacillin/Tazobactam
15	201906	S	Ciprofloxacin
15	201906	R	Trimethoprim/Sulfamethoxazole
15	201906	S	Ertapenem
15	201906	R	Aztreonam
15	201906	S	Ampicillin/Sulbactam
15	201906	R	Ampicillin
15	201906	S	Amikacin
17	201906	R	Levofloxacin
17	201906	S	Imipenem
17	201906	I	Tobramycin
17	201906	R	Cefazolin
17	201906	S	Cefotetan
17	201906	S	Ceftazidime
17	201906	R	Ceftriaxone
17	201906	S	Cefepime
17	201906	R	Gentamicin
17	201906	S	Piperacillin/Tazobactam
17	201906	R	Ciprofloxacin
17	201906	R	Trimethoprim/Sulfamethoxazole
17	201906	S	Ertapenem
17	201906	S	Aztreonam
17	201906	R	Ampicillin/Sulbactam
17	201906	R	Ampicillin
17	201906	S	Amikacin
19	201905	R	Levofloxacin
19	201905	R	Imipenem
19	201905	R	Tobramycin
19	201905	R	Cefazolin
19	201905	R	Cefotetan
19	201905	R	Ceftazidime
19	201905	R	Ceftriaxone
19	201905	R	Cefepime
19	201905	S	Gentamicin
19	201905	R	Piperacillin/Tazobactam
19	201905	R	Ciprofloxacin
19	201905	R	Trimethoprim/Sulfamethoxazole
19	201905	R	Ertapenem
19	201905	R	Aztreonam
19	201905	R	Ampicillin/Sulbactam
19	201905	R	Ampicillin
19	201905	S	Amikacin
20	201905	S	Levofloxacin
20	201905	S	Imipenem
20	201905	I	Tobramycin
20	201905	R	Cefazolin
20	201905	S	Cefotetan
20	201905	R	Ceftazidime
20	201905	R	Ceftriaxone
20	201905	SDD	Cefepime
20	201905	R	Gentamicin
20	201905	S	Piperacillin/Tazobactam
20	201905	S	Ciprofloxacin
20	201905	S	Trimethoprim/Sulfamethoxazole
20	201905	S	Ertapenem
20	201905	R	Aztreonam
20	201905	S	Ampicillin/Sulbactam
20	201905	R	Ampicillin
20	201905	S	Amikacin
21	201904	S	Levofloxacin
21	201904	S	Imipenem
21	201904	S	Tobramycin
21	201904	R	Cefazolin
21	201904	S	Cefotetan
21	201904	S	Ceftazidime
21	201904	R	Ceftriaxone
21	201904	S	Cefepime
21	201904	S	Gentamicin
21	201904	S	Piperacillin/Tazobactam
21	201904	S	Ciprofloxacin
21	201904	S	Trimethoprim/Sulfamethoxazole
21	201904	S	Ertapenem
21	201904	R	Aztreonam
21	201904	S	Ampicillin/Sulbactam
21	201904	R	Ampicillin
21	201904	S	Amikacin
22	201903	R	Levofloxacin
22	201903	S	Imipenem
22	201903	S	Tobramycin
22	201903	R	Cefazolin
22	201903	S	Cefotetan
22	201903	S	Ceftazidime
22	201903	R	Ceftriaxone
22	201903	R	Cefepime
22	201903	S	Gentamicin
22	201903	S	Piperacillin/Tazobactam
22	201903	R	Ciprofloxacin
22	201903	R	Trimethoprim/Sulfamethoxazole
22	201903	S	Ertapenem
22	201903	R	Aztreonam
22	201903	R	Ampicillin/Sulbactam
22	201903	R	Ampicillin
22	201903	S	Amikacin
23	201903	S	Levofloxacin
23	201903	S	Imipenem
23	201903	S	Tobramycin
23	201903	I	Cefazolin
23	201903	S	Cefotetan
23	201903	S	Ceftazidime
23	201903	S	Ceftriaxone
23	201903	S	Cefepime
23	201903	S	Gentamicin
23	201903	S	Piperacillin/Tazobactam
23	201903	S	Ciprofloxacin
23	201903	R	Trimethoprim/Sulfamethoxazole
23	201903	S	Ertapenem
23	201903	S	Aztreonam
23	201903	R	Ampicillin/Sulbactam
23	201903	R	Ampicillin
23	201903	S	Amikacin
24	201903	S	Levofloxacin
24	201903	S	Imipenem
24	201903	S	Tobramycin
24	201903	R	Cefazolin
24	201903	S	Cefotetan
24	201903	S	Ceftazidime
24	201903	S	Ceftriaxone
24	201903	S	Cefepime
24	201903	S	Gentamicin
24	201903	S	Piperacillin/Tazobactam
24	201903	S	Ciprofloxacin
24	201903	R	Trimethoprim/Sulfamethoxazole
24	201903	S	Ertapenem
24	201903	S	Aztreonam
24	201903	R	Ampicillin/Sulbactam
24	201903	R	Ampicillin
24	201903	S	Amikacin
25	201903	R	Levofloxacin
25	201903	S	Imipenem
25	201903	S	Tobramycin
25	201903	R	Cefazolin
25	201903	S	Cefotetan
25	201903	R	Ceftazidime
25	201903	R	Ceftriaxone
25	201903	R	Cefepime
25	201903	S	Gentamicin
25	201903	S	Piperacillin/Tazobactam
25	201903	R	Ciprofloxacin
25	201903	R	Trimethoprim/Sulfamethoxazole
25	201903	S	Ertapenem
25	201903	R	Aztreonam
25	201903	I	Ampicillin/Sulbactam
25	201903	R	Ampicillin
25	201903	S	Amikacin
27	201902	S	Levofloxacin
27	201902	S	Imipenem
27	201902	S	Tobramycin
27	201902	R	Cefazolin
27	201902	S	Cefotetan
27	201902	S	Ceftazidime
27	201902	R	Ceftriaxone
27	201902	S	Cefepime
27	201902	S	Gentamicin
27	201902	S	Piperacillin/Tazobactam
27	201902	S	Ciprofloxacin
27	201902	S	Trimethoprim/Sulfamethoxazole
27	201902	S	Ertapenem
27	201902	S	Aztreonam
27	201902	I	Ampicillin/Sulbactam
27	201902	R	Ampicillin
27	201902	S	Amikacin
28	201902	S	Levofloxacin
28	201902	S	Imipenem
28	201902	S	Tobramycin
28	201902	I	Cefazolin
28	201902	S	Cefotetan
28	201902	S	Ceftazidime
28	201902	S	Ceftriaxone
28	201902	S	Cefepime
28	201902	S	Gentamicin
28	201902	S	Piperacillin/Tazobactam
28	201902	S	Ciprofloxacin
28	201902	R	Trimethoprim/Sulfamethoxazole
28	201902	S	Ertapenem
28	201902	S	Aztreonam
28	201902	R	Ampicillin/Sulbactam
28	201902	R	Ampicillin
28	201902	S	Amikacin
29	201902	R	Levofloxacin
29	201902	S	Imipenem
29	201902	I	Tobramycin
29	201902	R	Cefazolin
29	201902	S	Cefotetan
29	201902	R	Ceftazidime
29	201902	R	Ceftriaxone
29	201902	R	Cefepime
29	201902	R	Gentamicin
29	201902	S	Piperacillin/Tazobactam
29	201902	R	Ciprofloxacin
29	201902	S	Trimethoprim/Sulfamethoxazole
29	201902	S	Ertapenem
29	201902	R	Aztreonam
29	201902	R	Ampicillin/Sulbactam
29	201902	R	Ampicillin
29	201902	S	Amikacin
30	201902	R	Levofloxacin
30	201902	S	Imipenem
30	201902	I	Tobramycin
30	201902	R	Cefazolin
30	201902	S	Cefotetan
30	201902	S	Ceftazidime
30	201902	R	Ceftriaxone
30	201902	R	Cefepime
30	201902	R	Gentamicin
30	201902	S	Piperacillin/Tazobactam
30	201902	R	Ciprofloxacin
30	201902	S	Trimethoprim/Sulfamethoxazole
30	201902	S	Ertapenem
30	201902	R	Aztreonam
30	201902	R	Ampicillin/Sulbactam
30	201902	R	Ampicillin
30	201902	S	Amikacin
31	201901	S	Levofloxacin
31	201901	S	Imipenem
31	201901	I	Tobramycin
31	201901	S	Cefazolin
31	201901	S	Cefotetan
31	201901	S	Ceftazidime
31	201901	S	Ceftriaxone
31	201901	S	Cefepime
31	201901	R	Gentamicin
31	201901	S	Piperacillin/Tazobactam
31	201901	S	Ciprofloxacin
31	201901	R	Trimethoprim/Sulfamethoxazole
31	201901	S	Ertapenem
31	201901	S	Aztreonam
31	201901	S	Ampicillin/Sulbactam
31	201901	R	Ampicillin
31	201901	S	Amikacin
32	201901	R	Levofloxacin
32	201901	S	Imipenem
32	201901	I	Tobramycin
32	201901	R	Cefazolin
32	201901	S	Cefotetan
32	201901	R	Ceftazidime
32	201901	R	Ceftriaxone
32	201901	S	Cefepime
32	201901	R	Gentamicin
32	201901	S	Piperacillin/Tazobactam
32	201901	R	Ciprofloxacin
32	201901	R	Trimethoprim/Sulfamethoxazole
32	201901	S	Ertapenem
32	201901	R	Aztreonam
32	201901	R	Ampicillin/Sulbactam
32	201901	R	Ampicillin
32	201901	S	Amikacin
33	201812	R	Levofloxacin
33	201812	S	Imipenem
33	201812	I	Tobramycin
33	201812	R	Cefazolin
33	201812	S	Cefotetan
33	201812	S	Ceftazidime
33	201812	S	Ceftriaxone
33	201812	S	Cefepime
33	201812	R	Gentamicin
33	201812	S	Piperacillin/Tazobactam
33	201812	R	Ciprofloxacin
33	201812	R	Trimethoprim/Sulfamethoxazole
33	201812	S	Ertapenem
33	201812	S	Aztreonam
33	201812	R	Ampicillin/Sulbactam
33	201812	R	Ampicillin
33	201812	S	Amikacin
35	201812	S	Levofloxacin
35	201812	S	Imipenem
35	201812	S	Tobramycin
35	201812	R	Cefazolin
35	201812	S	Cefotetan
35	201812	S	Ceftazidime
35	201812	R	Ceftriaxone
35	201812	S	Cefepime
35	201812	S	Gentamicin
35	201812	S	Piperacillin/Tazobactam
35	201812	S	Ciprofloxacin
35	201812	S	Trimethoprim/Sulfamethoxazole
35	201812	S	Ertapenem
35	201812	R	Aztreonam
35	201812	S	Ampicillin/Sulbactam
35	201812	R	Ampicillin
35	201812	S	Amikacin
36	201812	S	Levofloxacin
36	201812	S	Imipenem
36	201812	S	Tobramycin
36	201812	R	Cefazolin
36	201812	S	Cefotetan
36	201812	S	Ceftazidime
36	201812	R	Ceftriaxone
36	201812	S	Cefepime
36	201812	S	Gentamicin
36	201812	S	Piperacillin/Tazobactam
36	201812	S	Ciprofloxacin
36	201812	S	Trimethoprim/Sulfamethoxazole
36	201812	S	Ertapenem
36	201812	S	Aztreonam
36	201812	R	Ampicillin/Sulbactam
36	201812	R	Ampicillin
36	201812	S	Amikacin
37	201812	S	Levofloxacin
37	201812	S	Imipenem
37	201812	S	Tobramycin
37	201812	R	Cefazolin
37	201812	S	Cefotetan
37	201812	S	Ceftazidime
37	201812	S	Ceftriaxone
37	201812	S	Cefepime
37	201812	S	Gentamicin
37	201812	S	Piperacillin/Tazobactam
37	201812	S	Ciprofloxacin
37	201812	R	Trimethoprim/Sulfamethoxazole
37	201812	S	Ertapenem
37	201812	S	Aztreonam
37	201812	R	Ampicillin/Sulbactam
37	201812	R	Ampicillin
37	201812	S	Amikacin
38	201811	S	Levofloxacin
38	201811	S	Imipenem
38	201811	S	Tobramycin
38	201811	S	Cefazolin
38	201811	S	Cefotetan
38	201811	S	Ceftazidime
38	201811	S	Ceftriaxone
38	201811	S	Cefepime
38	201811	S	Gentamicin
38	201811	S	Piperacillin/Tazobactam
38	201811	S	Ciprofloxacin
38	201811	S	Trimethoprim/Sulfamethoxazole
38	201811	S	Ertapenem
38	201811	S	Aztreonam
38	201811	R	Ampicillin/Sulbactam
38	201811	R	Ampicillin
38	201811	S	Amikacin
39	201811	R	Levofloxacin
39	201811	S	Imipenem
39	201811	S	Tobramycin
39	201811	I	Cefazolin
39	201811	S	Cefotetan
39	201811	S	Ceftazidime
39	201811	S	Ceftriaxone
39	201811	S	Cefepime
39	201811	S	Gentamicin
39	201811	S	Piperacillin/Tazobactam
39	201811	R	Ciprofloxacin
39	201811	R	Trimethoprim/Sulfamethoxazole
39	201811	S	Ertapenem
39	201811	S	Aztreonam
39	201811	S	Ampicillin/Sulbactam
39	201811	R	Ampicillin
39	201811	S	Amikacin
40	201811	R	Levofloxacin
40	201811	S	Imipenem
40	201811	S	Tobramycin
40	201811	R	Cefazolin
40	201811	S	Cefotetan
40	201811	S	Ceftazidime
40	201811	R	Ceftriaxone
40	201811	S	Cefepime
40	201811	S	Gentamicin
40	201811	S	Piperacillin/Tazobactam
40	201811	R	Ciprofloxacin
40	201811	R	Trimethoprim/Sulfamethoxazole
40	201811	S	Ertapenem
40	201811	R	Aztreonam
40	201811	R	Ampicillin/Sulbactam
40	201811	R	Ampicillin
40	201811	S	Amikacin
41	201811	S	Levofloxacin
41	201811	S	Imipenem
41	201811	S	Tobramycin
41	201811	I	Cefazolin
41	201811	S	Cefotetan
41	201811	S	Ceftazidime
41	201811	S	Ceftriaxone
41	201811	S	Cefepime
41	201811	S	Gentamicin
41	201811	S	Piperacillin/Tazobactam
41	201811	S	Ciprofloxacin
41	201811	R	Trimethoprim/Sulfamethoxazole
41	201811	S	Ertapenem
41	201811	S	Aztreonam
41	201811	R	Ampicillin/Sulbactam
41	201811	R	Ampicillin
41	201811	S	Amikacin
42	201811	S	Levofloxacin
42	201811	S	Imipenem
42	201811	I	Tobramycin
42	201811	R	Cefazolin
42	201811	S	Cefotetan
42	201811	R	Ceftazidime
42	201811	R	Ceftriaxone
42	201811	R	Cefepime
42	201811	R	Gentamicin
42	201811	S	Piperacillin/Tazobactam
42	201811	S	Ciprofloxacin
42	201811	R	Trimethoprim/Sulfamethoxazole
42	201811	S	Ertapenem
42	201811	R	Aztreonam
42	201811	R	Ampicillin/Sulbactam
42	201811	R	Ampicillin
42	201811	S	Amikacin
43	201810	S	Levofloxacin
43	201810	S	Imipenem
43	201810	S	Tobramycin
43	201810	I	Cefazolin
43	201810	S	Cefotetan
43	201810	S	Ceftazidime
43	201810	S	Ceftriaxone
43	201810	S	Cefepime
43	201810	S	Gentamicin
43	201810	S	Piperacillin/Tazobactam
43	201810	S	Ciprofloxacin
43	201810	R	Trimethoprim/Sulfamethoxazole
43	201810	S	Ertapenem
43	201810	S	Aztreonam
43	201810	I	Ampicillin/Sulbactam
43	201810	R	Ampicillin
43	201810	S	Amikacin
44	201810	R	Levofloxacin
44	201810	S	Imipenem
44	201810	R	Tobramycin
44	201810	R	Cefazolin
44	201810	S	Cefotetan
44	201810	R	Ceftazidime
44	201810	R	Ceftriaxone
44	201810	S	Cefepime
44	201810	R	Gentamicin
44	201810	S	Piperacillin/Tazobactam
44	201810	R	Ciprofloxacin
44	201810	R	Trimethoprim/Sulfamethoxazole
44	201810	S	Ertapenem
44	201810	R	Aztreonam
44	201810	R	Ampicillin/Sulbactam
44	201810	R	Ampicillin
44	201810	S	Amikacin
45	201809	S	Levofloxacin
45	201809	S	Imipenem
45	201809	S	Tobramycin
45	201809	R	Cefazolin
45	201809	S	Cefotetan
45	201809	S	Ceftazidime
45	201809	R	Ceftriaxone
45	201809	S	Cefepime
45	201809	S	Gentamicin
45	201809	S	Piperacillin/Tazobactam
45	201809	S	Ciprofloxacin
45	201809	S	Trimethoprim/Sulfamethoxazole
45	201809	S	Ertapenem
45	201809	R	Aztreonam
45	201809	S	Ampicillin/Sulbactam
45	201809	R	Ampicillin
45	201809	S	Amikacin
46	201809	R	Levofloxacin
46	201809	R	Imipenem
46	201809	I	Tobramycin
46	201809	R	Cefazolin
46	201809	R	Cefotetan
46	201809	R	Ceftazidime
46	201809	R	Ceftriaxone
46	201809	R	Cefepime
46	201809	S	Gentamicin
46	201809	R	Piperacillin/Tazobactam
46	201809	R	Ciprofloxacin
46	201809	R	Trimethoprim/Sulfamethoxazole
46	201809	R	Ertapenem
46	201809	R	Aztreonam
46	201809	R	Ampicillin/Sulbactam
46	201809	R	Ampicillin
46	201809	S	Amikacin
47	201809	S	Levofloxacin
47	201809	S	Imipenem
47	201809	R	Tobramycin
47	201809	R	Cefazolin
47	201809	S	Cefotetan
47	201809	S	Ceftazidime
47	201809	R	Ceftriaxone
47	201809	S	Cefepime
47	201809	R	Gentamicin
47	201809	S	Piperacillin/Tazobactam
47	201809	R	Ciprofloxacin
47	201809	R	Trimethoprim/Sulfamethoxazole
47	201809	S	Ertapenem
47	201809	S	Aztreonam
47	201809	R	Ampicillin/Sulbactam
47	201809	R	Ampicillin
47	201809	S	Amikacin
48	201809	S	Levofloxacin
48	201809	S	Imipenem
48	201809	S	Tobramycin
48	201809	R	Cefazolin
48	201809	S	Cefotetan
48	201809	S	Ceftazidime
48	201809	R	Ceftriaxone
48	201809	S	Cefepime
48	201809	S	Gentamicin
48	201809	S	Piperacillin/Tazobactam
48	201809	S	Ciprofloxacin
48	201809	R	Trimethoprim/Sulfamethoxazole
48	201809	S	Ertapenem
48	201809	S	Aztreonam
48	201809	S	Ampicillin/Sulbactam
48	201809	R	Ampicillin
48	201809	S	Amikacin
49	201808	R	Levofloxacin
49	201808	S	Imipenem
49	201808	R	Tobramycin
49	201808	R	Cefazolin
49	201808	S	Cefotetan
49	201808	R	Ceftazidime
49	201808	R	Ceftriaxone
49	201808	SDD	Cefepime
49	201808	R	Gentamicin
49	201808	S	Piperacillin/Tazobactam
49	201808	R	Ciprofloxacin
49	201808	R	Trimethoprim/Sulfamethoxazole
49	201808	S	Ertapenem
49	201808	R	Aztreonam
49	201808	R	Ampicillin/Sulbactam
49	201808	R	Ampicillin
49	201808	S	Amikacin
50	201808	R	Levofloxacin
50	201808	S	Imipenem
50	201808	I	Tobramycin
50	201808	I	Cefazolin
50	201808	S	Cefotetan
50	201808	S	Ceftazidime
50	201808	S	Ceftriaxone
50	201808	S	Cefepime
50	201808	R	Gentamicin
50	201808	S	Piperacillin/Tazobactam
50	201808	R	Ciprofloxacin
50	201808	R	Trimethoprim/Sulfamethoxazole
50	201808	S	Ertapenem
50	201808	S	Aztreonam
50	201808	I	Ampicillin/Sulbactam
50	201808	R	Ampicillin
50	201808	S	Amikacin
51	201808	R	Levofloxacin
51	201808	S	Imipenem
51	201808	I	Tobramycin
51	201808	R	Cefazolin
51	201808	S	Cefotetan
51	201808	S	Ceftazidime
51	201808	R	Ceftriaxone
51	201808	S	Cefepime
51	201808	R	Gentamicin
51	201808	S	Piperacillin/Tazobactam
51	201808	R	Ciprofloxacin
51	201808	R	Trimethoprim/Sulfamethoxazole
51	201808	S	Ertapenem
51	201808	S	Aztreonam
51	201808	R	Ampicillin/Sulbactam
51	201808	R	Ampicillin
51	201808	S	Amikacin
52	201808	S	Levofloxacin
52	201808	S	Imipenem
52	201808	S	Tobramycin
52	201808	R	Cefazolin
52	201808	S	Cefotetan
52	201808	R	Ceftazidime
52	201808	R	Ceftriaxone
52	201808	SDD	Cefepime
52	201808	S	Gentamicin
52	201808	S	Piperacillin/Tazobactam
52	201808	S	Ciprofloxacin
52	201808	R	Trimethoprim/Sulfamethoxazole
52	201808	S	Ertapenem
52	201808	R	Aztreonam
52	201808	I	Ampicillin/Sulbactam
52	201808	R	Ampicillin
52	201808	S	Amikacin
53	201808	R	Levofloxacin
53	201808	S	Imipenem
53	201808	R	Tobramycin
53	201808	R	Cefazolin
53	201808	S	Cefotetan
53	201808	S	Ceftazidime
53	201808	R	Ceftriaxone
53	201808	S	Cefepime
53	201808	R	Gentamicin
53	201808	S	Piperacillin/Tazobactam
53	201808	R	Ciprofloxacin
53	201808	R	Trimethoprim/Sulfamethoxazole
53	201808	S	Ertapenem
53	201808	S	Aztreonam
53	201808	I	Ampicillin/Sulbactam
53	201808	R	Ampicillin
53	201808	S	Amikacin
54	201808	S	Levofloxacin
54	201808	S	Imipenem
54	201808	S	Tobramycin
54	201808	S	Cefazolin
54	201808	S	Cefotetan
54	201808	S	Ceftazidime
54	201808	S	Ceftriaxone
54	201808	S	Cefepime
54	201808	S	Gentamicin
54	201808	S	Piperacillin/Tazobactam
54	201808	S	Ciprofloxacin
54	201808	S	Trimethoprim/Sulfamethoxazole
54	201808	S	Ertapenem
54	201808	S	Aztreonam
54	201808	I	Ampicillin/Sulbactam
54	201808	R	Ampicillin
54	201808	S	Amikacin
55	201808	R	Levofloxacin
55	201808	S	Imipenem
55	201808	S	Tobramycin
55	201808	R	Cefazolin
55	201808	S	Cefotetan
55	201808	S	Ceftazidime
55	201808	R	Ceftriaxone
55	201808	S	Cefepime
55	201808	S	Gentamicin
55	201808	S	Piperacillin/Tazobactam
55	201808	R	Ciprofloxacin
55	201808	S	Trimethoprim/Sulfamethoxazole
55	201808	S	Ertapenem
55	201808	S	Aztreonam
55	201808	R	Ampicillin/Sulbactam
55	201808	R	Ampicillin
55	201808	S	Amikacin
56	201807	S	Levofloxacin
56	201807	S	Imipenem
56	201807	S	Tobramycin
56	201807	R	Cefazolin
56	201807	S	Cefotetan
56	201807	R	Ceftazidime
56	201807	R	Ceftriaxone
56	201807	R	Cefepime
56	201807	S	Gentamicin
56	201807	S	Piperacillin/Tazobactam
56	201807	S	Ciprofloxacin
56	201807	R	Trimethoprim/Sulfamethoxazole
56	201807	S	Ertapenem
56	201807	R	Aztreonam
56	201807	R	Ampicillin/Sulbactam
56	201807	R	Ampicillin
56	201807	S	Amikacin
57	201807	R	Levofloxacin
57	201807	S	Imipenem
57	201807	I	Tobramycin
57	201807	R	Cefazolin
57	201807	S	Cefotetan
57	201807	R	Ceftazidime
57	201807	R	Ceftriaxone
57	201807	SDD	Cefepime
57	201807	R	Gentamicin
57	201807	S	Piperacillin/Tazobactam
57	201807	R	Ciprofloxacin
57	201807	R	Trimethoprim/Sulfamethoxazole
57	201807	S	Ertapenem
57	201807	R	Aztreonam
57	201807	R	Ampicillin/Sulbactam
57	201807	R	Ampicillin
57	201807	S	Amikacin
58	201807	S	Levofloxacin
58	201807	S	Imipenem
58	201807	S	Tobramycin
58	201807	R	Cefazolin
58	201807	S	Cefotetan
58	201807	R	Ceftazidime
58	201807	R	Ceftriaxone
58	201807	R	Cefepime
58	201807	S	Gentamicin
58	201807	S	Piperacillin/Tazobactam
58	201807	S	Ciprofloxacin
58	201807	R	Trimethoprim/Sulfamethoxazole
58	201807	S	Ertapenem
58	201807	R	Aztreonam
58	201807	R	Ampicillin/Sulbactam
58	201807	R	Ampicillin
58	201807	S	Amikacin
59	201807	S	Levofloxacin
59	201807	S	Imipenem
59	201807	S	Tobramycin
59	201807	S	Cefazolin
59	201807	S	Cefotetan
59	201807	S	Ceftazidime
59	201807	S	Ceftriaxone
59	201807	S	Cefepime
59	201807	S	Gentamicin
59	201807	S	Piperacillin/Tazobactam
59	201807	S	Ciprofloxacin
59	201807	S	Trimethoprim/Sulfamethoxazole
59	201807	S	Ertapenem
59	201807	S	Aztreonam
59	201807	S	Ampicillin/Sulbactam
59	201807	S	Ampicillin
59	201807	S	Amikacin
60	201806	R	Levofloxacin
60	201806	S	Imipenem
60	201806	I	Tobramycin
60	201806	R	Cefazolin
60	201806	S	Cefotetan
60	201806	R	Ceftazidime
60	201806	R	Ceftriaxone
60	201806	R	Cefepime
60	201806	R	Gentamicin
60	201806	S	Piperacillin/Tazobactam
60	201806	R	Ciprofloxacin
60	201806	S	Trimethoprim/Sulfamethoxazole
60	201806	S	Ertapenem
60	201806	R	Aztreonam
60	201806	R	Ampicillin/Sulbactam
60	201806	R	Ampicillin
60	201806	S	Amikacin
61	201806	R	Levofloxacin
61	201806	S	Imipenem
61	201806	S	Tobramycin
61	201806	S	Cefazolin
61	201806	S	Cefotetan
61	201806	S	Ceftazidime
61	201806	S	Ceftriaxone
61	201806	S	Cefepime
61	201806	S	Gentamicin
61	201806	S	Piperacillin/Tazobactam
61	201806	R	Ciprofloxacin
61	201806	R	Trimethoprim/Sulfamethoxazole
61	201806	S	Ertapenem
61	201806	S	Aztreonam
61	201806	R	Ampicillin/Sulbactam
61	201806	R	Ampicillin
61	201806	S	Amikacin
62	201806	R	Levofloxacin
62	201806	S	Imipenem
62	201806	S	Tobramycin
62	201806	R	Cefazolin
62	201806	S	Cefotetan
62	201806	S	Ceftazidime
62	201806	R	Ceftriaxone
62	201806	S	Cefepime
62	201806	S	Gentamicin
62	201806	S	Piperacillin/Tazobactam
62	201806	R	Ciprofloxacin
62	201806	R	Trimethoprim/Sulfamethoxazole
62	201806	S	Ertapenem
62	201806	R	Aztreonam
62	201806	S	Ampicillin/Sulbactam
62	201806	R	Ampicillin
62	201806	S	Amikacin
63	201806	R	Levofloxacin
63	201806	S	Imipenem
63	201806	S	Tobramycin
63	201806	R	Cefazolin
63	201806	S	Cefotetan
63	201806	S	Ceftazidime
63	201806	R	Ceftriaxone
63	201806	S	Cefepime
63	201806	S	Gentamicin
63	201806	S	Piperacillin/Tazobactam
63	201806	R	Ciprofloxacin
63	201806	R	Trimethoprim/Sulfamethoxazole
63	201806	S	Ertapenem
63	201806	R	Aztreonam
63	201806	S	Ampicillin/Sulbactam
63	201806	R	Ampicillin
63	201806	S	Amikacin
64	201806	R	Levofloxacin
64	201806	S	Imipenem
64	201806	S	Tobramycin
64	201806	R	Cefazolin
64	201806	S	Cefotetan
64	201806	S	Ceftazidime
64	201806	R	Ceftriaxone
64	201806	S	Cefepime
64	201806	S	Gentamicin
64	201806	S	Piperacillin/Tazobactam
64	201806	R	Ciprofloxacin
64	201806	R	Trimethoprim/Sulfamethoxazole
64	201806	S	Ertapenem
64	201806	R	Aztreonam
64	201806	S	Ampicillin/Sulbactam
64	201806	R	Ampicillin
64	201806	S	Amikacin
66	201805	R	Levofloxacin
66	201805	S	Imipenem
66	201805	S	Tobramycin
66	201805	R	Cefazolin
66	201805	S	Cefotetan
66	201805	S	Ceftazidime
66	201805	R	Ceftriaxone
66	201805	S	Cefepime
66	201805	S	Gentamicin
66	201805	S	Piperacillin/Tazobactam
66	201805	R	Ciprofloxacin
66	201805	S	Trimethoprim/Sulfamethoxazole
66	201805	S	Ertapenem
66	201805	S	Aztreonam
66	201805	I	Ampicillin/Sulbactam
66	201805	R	Ampicillin
66	201805	S	Amikacin
67	201805	R	Levofloxacin
67	201805	S	Imipenem
67	201805	S	Tobramycin
67	201805	R	Cefazolin
67	201805	S	Cefotetan
67	201805	R	Ceftazidime
67	201805	R	Ceftriaxone
67	201805	SDD	Cefepime
67	201805	S	Gentamicin
67	201805	S	Piperacillin/Tazobactam
67	201805	R	Ciprofloxacin
67	201805	R	Trimethoprim/Sulfamethoxazole
67	201805	S	Ertapenem
67	201805	R	Aztreonam
67	201805	S	Ampicillin/Sulbactam
67	201805	R	Ampicillin
67	201805	S	Amikacin
68	201712	S	Levofloxacin
68	201712	S	Imipenem
68	201712	I	Tobramycin
68	201712	R	Cefazolin
68	201712	S	Cefotetan
68	201712	R	Ceftazidime
68	201712	R	Ceftriaxone
68	201712	R	Cefepime
68	201712	R	Gentamicin
68	201712	S	Piperacillin/Tazobactam
68	201712	S	Ciprofloxacin
68	201712	S	Trimethoprim/Sulfamethoxazole
68	201712	S	Ertapenem
68	201712	R	Aztreonam
68	201712	I	Ampicillin/Sulbactam
68	201712	R	Ampicillin
68	201712	S	Amikacin
69	201712	R	Levofloxacin
69	201712	S	Imipenem
69	201712	S	Tobramycin
69	201712	R	Cefazolin
69	201712	S	Cefotetan
69	201712	R	Ceftazidime
69	201712	R	Ceftriaxone
69	201712	SDD	Cefepime
69	201712	S	Gentamicin
69	201712	S	Piperacillin/Tazobactam
69	201712	R	Ciprofloxacin
69	201712	R	Trimethoprim/Sulfamethoxazole
69	201712	S	Ertapenem
69	201712	R	Aztreonam
69	201712	R	Ampicillin/Sulbactam
69	201712	R	Ampicillin
69	201712	S	Amikacin
70	201712	R	Levofloxacin
70	201712	S	Imipenem
70	201712	S	Tobramycin
70	201712	R	Cefazolin
70	201712	S	Cefotetan
70	201712	S	Ceftazidime
70	201712	R	Ceftriaxone
70	201712	S	Cefepime
70	201712	S	Gentamicin
70	201712	S	Piperacillin/Tazobactam
70	201712	R	Ciprofloxacin
70	201712	R	Trimethoprim/Sulfamethoxazole
70	201712	S	Ertapenem
70	201712	S	Aztreonam
70	201712	S	Ampicillin/Sulbactam
70	201712	R	Ampicillin
70	201712	S	Amikacin
71	201711	R	Levofloxacin
71	201711	S	Imipenem
71	201711	S	Tobramycin
71	201711	R	Cefazolin
71	201711	S	Cefotetan
71	201711	R	Ceftazidime
71	201711	R	Ceftriaxone
71	201711	R	Cefepime
71	201711	S	Gentamicin
71	201711	S	Piperacillin/Tazobactam
71	201711	R	Ciprofloxacin
71	201711	R	Trimethoprim/Sulfamethoxazole
71	201711	S	Ertapenem
71	201711	R	Aztreonam
71	201711	I	Ampicillin/Sulbactam
71	201711	R	Ampicillin
71	201711	S	Amikacin
72	201710	R	Levofloxacin
72	201710	S	Imipenem
72	201710	I	Tobramycin
72	201710	R	Cefazolin
72	201710	S	Cefotetan
72	201710	S	Ceftazidime
72	201710	R	Ceftriaxone
72	201710	S	Cefepime
72	201710	R	Gentamicin
72	201710	S	Piperacillin/Tazobactam
72	201710	R	Ciprofloxacin
72	201710	R	Trimethoprim/Sulfamethoxazole
72	201710	S	Ertapenem
72	201710	S	Aztreonam
72	201710	R	Ampicillin/Sulbactam
72	201710	R	Ampicillin
72	201710	S	Amikacin
73	201710	R	Levofloxacin
73	201710	S	Imipenem
73	201710	R	Tobramycin
73	201710	R	Cefazolin
73	201710	S	Cefotetan
73	201710	S	Ceftazidime
73	201710	R	Ceftriaxone
73	201710	R	Cefepime
73	201710	R	Gentamicin
73	201710	S	Piperacillin/Tazobactam
73	201710	R	Ciprofloxacin
73	201710	R	Trimethoprim/Sulfamethoxazole
73	201710	S	Ertapenem
73	201710	R	Aztreonam
73	201710	R	Ampicillin/Sulbactam
73	201710	R	Ampicillin
73	201710	S	Amikacin
74	201709	S	Levofloxacin
74	201709	S	Imipenem
74	201709	I	Tobramycin
74	201709	R	Cefazolin
74	201709	S	Cefotetan
74	201709	S	Ceftazidime
74	201709	R	Ceftriaxone
74	201709	S	Cefepime
74	201709	R	Gentamicin
74	201709	S	Piperacillin/Tazobactam
74	201709	S	Ciprofloxacin
74	201709	R	Trimethoprim/Sulfamethoxazole
74	201709	S	Ertapenem
74	201709	S	Aztreonam
74	201709	I	Ampicillin/Sulbactam
74	201709	R	Ampicillin
74	201709	S	Amikacin
75	201709	R	Levofloxacin
75	201709	S	Imipenem
75	201709	S	Tobramycin
75	201709	R	Cefazolin
75	201709	S	Cefotetan
75	201709	R	Ceftazidime
75	201709	R	Ceftriaxone
75	201709	R	Cefepime
75	201709	S	Gentamicin
75	201709	S	Piperacillin/Tazobactam
75	201709	R	Ciprofloxacin
75	201709	S	Trimethoprim/Sulfamethoxazole
75	201709	S	Ertapenem
75	201709	R	Aztreonam
75	201709	R	Ampicillin/Sulbactam
75	201709	R	Ampicillin
75	201709	S	Amikacin
76	201708	S	Levofloxacin
76	201708	S	Imipenem
76	201708	S	Tobramycin
76	201708	R	Cefazolin
76	201708	S	Cefotetan
76	201708	S	Ceftazidime
76	201708	S	Ceftriaxone
76	201708	S	Cefepime
76	201708	S	Gentamicin
76	201708	S	Piperacillin/Tazobactam
76	201708	S	Ciprofloxacin
76	201708	S	Trimethoprim/Sulfamethoxazole
76	201708	S	Ertapenem
76	201708	S	Aztreonam
76	201708	R	Ampicillin/Sulbactam
76	201708	R	Ampicillin
76	201708	S	Amikacin
77	201707	S	Levofloxacin
77	201707	S	Imipenem
77	201707	R	Tobramycin
77	201707	R	Cefazolin
77	201707	S	Cefotetan
77	201707	R	Ceftazidime
77	201707	R	Ceftriaxone
77	201707	R	Cefepime
77	201707	R	Gentamicin
77	201707	S	Piperacillin/Tazobactam
77	201707	S	Ciprofloxacin
77	201707	R	Trimethoprim/Sulfamethoxazole
77	201707	S	Ertapenem
77	201707	R	Aztreonam
77	201707	R	Ampicillin/Sulbactam
77	201707	R	Ampicillin
77	201707	S	Amikacin
78	201707	R	Levofloxacin
78	201707	S	Imipenem
78	201707	R	Tobramycin
78	201707	R	Cefazolin
78	201707	S	Cefotetan
78	201707	R	Ceftazidime
78	201707	R	Ceftriaxone
78	201707	S	Cefepime
78	201707	R	Gentamicin
78	201707	S	Piperacillin/Tazobactam
78	201707	R	Ciprofloxacin
78	201707	R	Trimethoprim/Sulfamethoxazole
78	201707	S	Ertapenem
78	201707	R	Aztreonam
78	201707	R	Ampicillin/Sulbactam
78	201707	R	Ampicillin
78	201707	S	Amikacin
79	201706	R	Levofloxacin
79	201706	S	Imipenem
79	201706	I	Tobramycin
79	201706	R	Cefazolin
79	201706	S	Cefotetan
79	201706	R	Ceftazidime
79	201706	R	Ceftriaxone
79	201706	I	Cefepime
79	201706	R	Gentamicin
79	201706	S	Piperacillin/Tazobactam
79	201706	R	Ciprofloxacin
79	201706	R	Trimethoprim/Sulfamethoxazole
79	201706	S	Ertapenem
79	201706	R	Aztreonam
79	201706	R	Ampicillin/Sulbactam
79	201706	R	Ampicillin
79	201706	S	Amikacin
80	201706	R	Levofloxacin
80	201706	S	Imipenem
80	201706	I	Tobramycin
80	201706	R	Cefazolin
80	201706	S	Cefotetan
80	201706	R	Ceftazidime
80	201706	R	Ceftriaxone
80	201706	R	Cefepime
80	201706	R	Gentamicin
80	201706	S	Piperacillin/Tazobactam
80	201706	R	Ciprofloxacin
80	201706	R	Trimethoprim/Sulfamethoxazole
80	201706	S	Ertapenem
80	201706	R	Aztreonam
80	201706	R	Ampicillin/Sulbactam
80	201706	R	Ampicillin
80	201706	S	Amikacin
83	201702	S	Levofloxacin
83	201702	S	Imipenem
83	201702	I	Tobramycin
83	201702	R	Cefazolin
83	201702	S	Cefotetan
83	201702	R	Ceftazidime
83	201702	R	Ceftriaxone
83	201702	R	Cefepime
83	201702	R	Gentamicin
83	201702	S	Piperacillin/Tazobactam
83	201702	I	Ciprofloxacin
83	201702	S	Trimethoprim/Sulfamethoxazole
83	201702	S	Ertapenem
83	201702	R	Aztreonam
83	201702	I	Ampicillin/Sulbactam
83	201702	R	Ampicillin
83	201702	S	Amikacin
84	201612	S	Levofloxacin
84	201612	S	Imipenem
84	201612	S	Tobramycin
84	201612	R	Cefazolin
84	201612	S	Cefotetan
84	201612	S	Ceftazidime
84	201612	R	Ceftriaxone
84	201612	S	Cefepime
84	201612	S	Gentamicin
84	201612	S	Piperacillin/Tazobactam
84	201612	S	Ciprofloxacin
84	201612	R	Trimethoprim/Sulfamethoxazole
84	201612	S	Ertapenem
84	201612	S	Aztreonam
84	201612	R	Ampicillin/Sulbactam
84	201612	R	Ampicillin
84	201612	S	Amikacin
85	201611	R	Levofloxacin
85	201611	S	Imipenem
85	201611	S	Tobramycin
85	201611	R	Cefazolin
85	201611	S	Cefotetan
85	201611	R	Ceftazidime
85	201611	R	Ceftriaxone
85	201611	R	Cefepime
85	201611	R	Gentamicin
85	201611	S	Piperacillin/Tazobactam
85	201611	R	Ciprofloxacin
85	201611	R	Trimethoprim/Sulfamethoxazole
85	201611	I	Ertapenem
85	201611	R	Aztreonam
85	201611	R	Ampicillin/Sulbactam
85	201611	R	Ampicillin
85	201611	S	Amikacin
86	201610	R	Levofloxacin
86	201610	S	Imipenem
86	201610	R	Tobramycin
86	201610	R	Cefazolin
86	201610	S	Cefotetan
86	201610	I	Ceftazidime
86	201610	R	Ceftriaxone
86	201610	S	Cefepime
86	201610	R	Gentamicin
86	201610	S	Piperacillin/Tazobactam
86	201610	R	Ciprofloxacin
86	201610	R	Trimethoprim/Sulfamethoxazole
86	201610	S	Ertapenem
86	201610	R	Aztreonam
86	201610	R	Ampicillin/Sulbactam
86	201610	R	Ampicillin
86	201610	S	Amikacin
87	201609	R	Levofloxacin
87	201609	S	Imipenem
87	201609	R	Tobramycin
87	201609	R	Cefazolin
87	201609	S	Cefotetan
87	201609	R	Ceftazidime
87	201609	R	Ceftriaxone
87	201609	I	Cefepime
87	201609	S	Gentamicin
87	201609	S	Piperacillin/Tazobactam
87	201609	R	Ciprofloxacin
87	201609	S	Trimethoprim/Sulfamethoxazole
87	201609	S	Ertapenem
87	201609	R	Aztreonam
87	201609	R	Ampicillin/Sulbactam
87	201609	R	Ampicillin
87	201609	S	Amikacin
88	201609	R	Levofloxacin
88	201609	S	Imipenem
88	201609	R	Tobramycin
88	201609	R	Cefazolin
88	201609	S	Cefotetan
88	201609	R	Ceftazidime
88	201609	R	Ceftriaxone
88	201609	I	Cefepime
88	201609	S	Gentamicin
88	201609	S	Piperacillin/Tazobactam
88	201609	R	Ciprofloxacin
88	201609	S	Trimethoprim/Sulfamethoxazole
88	201609	S	Ertapenem
88	201609	R	Aztreonam
88	201609	R	Ampicillin/Sulbactam
88	201609	R	Ampicillin
88	201609	S	Amikacin
89	201607	S	Levofloxacin
89	201607	S	Imipenem
89	201607	I	Tobramycin
89	201607	R	Cefazolin
89	201607	S	Cefotetan
89	201607	S	Ceftazidime
89	201607	R	Ceftriaxone
89	201607	S	Cefepime
89	201607	R	Gentamicin
89	201607	S	Piperacillin/Tazobactam
89	201607	S	Ciprofloxacin
89	201607	R	Trimethoprim/Sulfamethoxazole
89	201607	S	Ertapenem
89	201607	R	Aztreonam
89	201607	R	Ampicillin/Sulbactam
89	201607	R	Ampicillin
89	201607	S	Amikacin
90	201607	R	Levofloxacin
90	201607	S	Imipenem
90	201607	I	Tobramycin
90	201607	R	Cefazolin
90	201607	S	Cefotetan
90	201607	S	Ceftazidime
90	201607	R	Ceftriaxone
90	201607	S	Cefepime
90	201607	R	Gentamicin
90	201607	S	Piperacillin/Tazobactam
90	201607	R	Ciprofloxacin
90	201607	S	Trimethoprim/Sulfamethoxazole
90	201607	S	Ertapenem
90	201607	S	Aztreonam
90	201607	R	Ampicillin/Sulbactam
90	201607	R	Ampicillin
90	201607	S	Amikacin
92	201606	R	Levofloxacin
92	201606	S	Imipenem
92	201606	I	Tobramycin
92	201606	R	Cefazolin
92	201606	S	Cefotetan
92	201606	R	Ceftazidime
92	201606	R	Ceftriaxone
92	201606	I	Cefepime
92	201606	R	Gentamicin
92	201606	S	Piperacillin/Tazobactam
92	201606	R	Ciprofloxacin
92	201606	S	Trimethoprim/Sulfamethoxazole
92	201606	S	Ertapenem
92	201606	R	Aztreonam
92	201606	R	Ampicillin/Sulbactam
92	201606	R	Ampicillin
92	201606	S	Amikacin
93	201605	R	Levofloxacin
93	201605	S	Imipenem
93	201605	S	Tobramycin
93	201605	R	Cefazolin
93	201605	R	Cefotetan
93	201605	I	Ceftazidime
93	201605	R	Ceftriaxone
93	201605	S	Cefepime
93	201605	S	Gentamicin
93	201605	I	Piperacillin/Tazobactam
93	201605	R	Ciprofloxacin
93	201605	R	Trimethoprim/Sulfamethoxazole
93	201605	S	Ertapenem
93	201605	S	Aztreonam
93	201605	R	Ampicillin/Sulbactam
93	201605	R	Ampicillin
93	201605	S	Amikacin
94	201801	R	Levofloxacin
94	201801	S	Imipenem
94	201801	S	Tobramycin
94	201801	R	Cefazolin
94	201801	S	Cefotetan
94	201801	R	Ceftazidime
94	201801	R	Ceftriaxone
94	201801	R	Cefepime
94	201801	S	Gentamicin
94	201801	S	Piperacillin/Tazobactam
94	201801	R	Ciprofloxacin
94	201801	R	Trimethoprim/Sulfamethoxazole
94	201801	S	Ertapenem
94	201801	R	Aztreonam
94	201801	R	Ampicillin/Sulbactam
94	201801	R	Ampicillin
94	201801	S	Amikacin
95	201712	R	Levofloxacin
95	201712	S	Imipenem
95	201712	I	Tobramycin
95	201712	R	Cefazolin
95	201712	S	Cefotetan
95	201712	R	Ceftazidime
95	201712	R	Ceftriaxone
95	201712	R	Cefepime
95	201712	S	Gentamicin
95	201712	I	Piperacillin/Tazobactam
95	201712	R	Ciprofloxacin
95	201712	R	Trimethoprim/Sulfamethoxazole
95	201712	R	Ertapenem
95	201712	R	Aztreonam
95	201712	R	Ampicillin/Sulbactam
95	201712	R	Ampicillin
95	201712	S	Amikacin
97	201712	S	Levofloxacin
97	201712	S	Imipenem
97	201712	S	Tobramycin
97	201712	R	Cefazolin
97	201712	S	Cefotetan
97	201712	S	Ceftazidime
97	201712	R	Ceftriaxone
97	201712	S	Cefepime
97	201712	S	Gentamicin
97	201712	S	Piperacillin/Tazobactam
97	201712	S	Ciprofloxacin
97	201712	S	Trimethoprim/Sulfamethoxazole
97	201712	S	Ertapenem
97	201712	S	Aztreonam
97	201712	I	Ampicillin/Sulbactam
97	201712	R	Ampicillin
97	201712	S	Amikacin
98	201710	R	Levofloxacin
98	201710	S	Imipenem
98	201710	R	Tobramycin
98	201710	R	Cefazolin
98	201710	S	Cefotetan
98	201710	R	Ceftazidime
98	201710	R	Ceftriaxone
98	201710	SDD	Cefepime
98	201710	R	Gentamicin
98	201710	S	Piperacillin/Tazobactam
98	201710	R	Ciprofloxacin
98	201710	S	Trimethoprim/Sulfamethoxazole
98	201710	S	Ertapenem
98	201710	R	Aztreonam
98	201710	R	Ampicillin/Sulbactam
98	201710	R	Ampicillin
98	201710	S	Amikacin
99	201703	R	Levofloxacin
99	201703	S	Imipenem
99	201703	R	Tobramycin
99	201703	R	Cefazolin
99	201703	S	Cefotetan
99	201703	R	Ceftazidime
99	201703	R	Ceftriaxone
99	201703	R	Cefepime
99	201703	R	Gentamicin
99	201703	S	Piperacillin/Tazobactam
99	201703	R	Ciprofloxacin
99	201703	R	Trimethoprim/Sulfamethoxazole
99	201703	S	Ertapenem
99	201703	R	Aztreonam
99	201703	R	Ampicillin/Sulbactam
99	201703	R	Ampicillin
99	201703	S	Amikacin
101	201711	R	Levofloxacin
101	201711	S	Imipenem
101	201711	R	Tobramycin
101	201711	R	Cefazolin
101	201711	S	Cefotetan
101	201711	S	Ceftazidime
101	201711	R	Ceftriaxone
101	201711	S	Cefepime
101	201711	R	Gentamicin
101	201711	S	Piperacillin/Tazobactam
101	201711	R	Ciprofloxacin
101	201711	R	Trimethoprim/Sulfamethoxazole
101	201711	S	Ertapenem
101	201711	R	Aztreonam
101	201711	R	Ampicillin/Sulbactam
101	201711	R	Ampicillin
101	201711	S	Amikacin
102	201711	S	Levofloxacin
102	201711	S	Imipenem
102	201711	S	Tobramycin
102	201711	R	Cefazolin
102	201711	S	Cefotetan
102	201711	S	Ceftazidime
102	201711	R	Ceftriaxone
102	201711	S	Cefepime
102	201711	S	Gentamicin
102	201711	S	Piperacillin/Tazobactam
102	201711	S	Ciprofloxacin
102	201711	R	Trimethoprim/Sulfamethoxazole
102	201711	S	Ertapenem
102	201711	S	Aztreonam
102	201711	I	Ampicillin/Sulbactam
102	201711	R	Ampicillin
102	201711	S	Amikacin
103	201711	S	Levofloxacin
103	201711	S	Imipenem
103	201711	I	Tobramycin
103	201711	R	Cefazolin
103	201711	S	Cefotetan
103	201711	S	Ceftazidime
103	201711	R	Ceftriaxone
103	201711	S	Cefepime
103	201711	R	Gentamicin
103	201711	S	Piperacillin/Tazobactam
103	201711	S	Ciprofloxacin
103	201711	R	Trimethoprim/Sulfamethoxazole
103	201711	S	Ertapenem
103	201711	S	Aztreonam
103	201711	R	Ampicillin/Sulbactam
103	201711	R	Ampicillin
103	201711	S	Amikacin
104	201709	R	Levofloxacin
104	201709	S	Imipenem
104	201709	S	Tobramycin
104	201709	R	Cefazolin
104	201709	I	Cefotetan
104	201709	R	Ceftazidime
104	201709	R	Ceftriaxone
104	201709	SDD	Cefepime
104	201709	S	Gentamicin
104	201709	S	Piperacillin/Tazobactam
104	201709	R	Ciprofloxacin
104	201709	S	Trimethoprim/Sulfamethoxazole
104	201709	S	Ertapenem
104	201709	R	Aztreonam
104	201709	R	Ampicillin/Sulbactam
104	201709	R	Ampicillin
104	201709	S	Amikacin
105	201707	R	Levofloxacin
105	201707	S	Imipenem
105	201707	S	Tobramycin
105	201707	R	Cefazolin
105	201707	S	Cefotetan
105	201707	R	Ceftazidime
105	201707	R	Ceftriaxone
105	201707	I	Cefepime
105	201707	S	Gentamicin
105	201707	S	Piperacillin/Tazobactam
105	201707	R	Ciprofloxacin
105	201707	R	Trimethoprim/Sulfamethoxazole
105	201707	S	Ertapenem
105	201707	R	Aztreonam
105	201707	R	Ampicillin/Sulbactam
105	201707	R	Ampicillin
105	201707	S	Amikacin
106	201706	S	Levofloxacin
106	201706	S	Imipenem
106	201706	I	Tobramycin
106	201706	R	Cefazolin
106	201706	S	Cefotetan
106	201706	S	Ceftazidime
106	201706	R	Ceftriaxone
106	201706	S	Cefepime
106	201706	R	Gentamicin
106	201706	S	Piperacillin/Tazobactam
106	201706	S	Ciprofloxacin
106	201706	R	Trimethoprim/Sulfamethoxazole
106	201706	S	Ertapenem
106	201706	S	Aztreonam
106	201706	R	Ampicillin/Sulbactam
106	201706	R	Ampicillin
106	201706	S	Amikacin
107	201703	S	Levofloxacin
107	201703	S	Imipenem
107	201703	I	Tobramycin
107	201703	R	Cefazolin
107	201703	S	Cefotetan
107	201703	S	Ceftazidime
107	201703	R	Ceftriaxone
107	201703	S	Cefepime
107	201703	R	Gentamicin
107	201703	S	Piperacillin/Tazobactam
107	201703	S	Ciprofloxacin
107	201703	R	Trimethoprim/Sulfamethoxazole
107	201703	S	Ertapenem
107	201703	R	Aztreonam
107	201703	R	Ampicillin/Sulbactam
107	201703	R	Ampicillin
107	201703	S	Amikacin
109	201701	S	Levofloxacin
109	201701	S	Imipenem
109	201701	I	Tobramycin
109	201701	R	Cefazolin
109	201701	S	Cefotetan
109	201701	S	Ceftazidime
109	201701	R	Ceftriaxone
109	201701	S	Cefepime
109	201701	R	Gentamicin
109	201701	S	Piperacillin/Tazobactam
109	201701	S	Ciprofloxacin
109	201701	R	Trimethoprim/Sulfamethoxazole
109	201701	S	Ertapenem
109	201701	S	Aztreonam
109	201701	R	Ampicillin/Sulbactam
109	201701	R	Ampicillin
109	201701	S	Amikacin
110	201605	S	Levofloxacin
110	201605	S	Imipenem
110	201605	S	Tobramycin
110	201605	R	Cefazolin
110	201605	S	Cefotetan
110	201605	S	Ceftazidime
110	201605	R	Ceftriaxone
110	201605	S	Cefepime
110	201605	S	Gentamicin
110	201605	S	Piperacillin/Tazobactam
110	201605	S	Ciprofloxacin
110	201605	R	Trimethoprim/Sulfamethoxazole
110	201605	S	Ertapenem
110	201605	S	Aztreonam
110	201605	R	Ampicillin/Sulbactam
110	201605	R	Ampicillin
110	201605	S	Amikacin
111	201906	S	Levofloxacin
111	201906	S	Imipenem
111	201906	S	Tobramycin
111	201906	R	Cefazolin
111	201906	S	Cefotetan
111	201906	S	Ceftazidime
111	201906	R	Ceftriaxone
111	201906	S	Cefepime
111	201906	S	Gentamicin
111	201906	S	Piperacillin/Tazobactam
111	201906	S	Ciprofloxacin
111	201906	S	Trimethoprim/Sulfamethoxazole
111	201906	S	Ertapenem
111	201906	S	Aztreonam
111	201906	R	Ampicillin/Sulbactam
111	201906	R	Ampicillin
111	201906	S	Amikacin
112	201906	S	Levofloxacin
112	201906	S	Imipenem
112	201906	S	Tobramycin
112	201906	I	Cefazolin
112	201906	S	Cefotetan
112	201906	S	Ceftazidime
112	201906	S	Ceftriaxone
112	201906	S	Cefepime
112	201906	S	Gentamicin
112	201906	S	Piperacillin/Tazobactam
112	201906	S	Ciprofloxacin
112	201906	R	Trimethoprim/Sulfamethoxazole
112	201906	S	Ertapenem
112	201906	S	Aztreonam
112	201906	R	Ampicillin/Sulbactam
112	201906	R	Ampicillin
112	201906	S	Amikacin
113	201905	R	Levofloxacin
113	201905	S	Imipenem
113	201905	I	Tobramycin
113	201905	R	Cefazolin
113	201905	S	Cefotetan
113	201905	R	Ceftazidime
113	201905	R	Ceftriaxone
113	201905	R	Cefepime
113	201905	R	Gentamicin
113	201905	S	Piperacillin/Tazobactam
113	201905	R	Ciprofloxacin
113	201905	R	Trimethoprim/Sulfamethoxazole
113	201905	S	Ertapenem
113	201905	R	Aztreonam
113	201905	R	Ampicillin/Sulbactam
113	201905	R	Ampicillin
113	201905	S	Amikacin
114	201904	S	Levofloxacin
114	201904	S	Imipenem
114	201904	S	Tobramycin
114	201904	R	Cefazolin
114	201904	S	Cefotetan
114	201904	S	Ceftazidime
114	201904	S	Ceftriaxone
114	201904	S	Cefepime
114	201904	S	Gentamicin
114	201904	S	Piperacillin/Tazobactam
114	201904	S	Ciprofloxacin
114	201904	R	Trimethoprim/Sulfamethoxazole
114	201904	S	Ertapenem
114	201904	S	Aztreonam
114	201904	R	Ampicillin/Sulbactam
114	201904	R	Ampicillin
114	201904	S	Amikacin
115	201902	R	Levofloxacin
115	201902	S	Imipenem
115	201902	I	Tobramycin
115	201902	R	Cefazolin
115	201902	S	Cefotetan
115	201902	R	Ceftazidime
115	201902	R	Ceftriaxone
115	201902	SDD	Cefepime
115	201902	R	Gentamicin
115	201902	I	Piperacillin/Tazobactam
115	201902	R	Ciprofloxacin
115	201902	S	Trimethoprim/Sulfamethoxazole
115	201902	S	Ertapenem
115	201902	R	Aztreonam
115	201902	R	Ampicillin/Sulbactam
115	201902	R	Ampicillin
115	201902	S	Amikacin
116	201807	S	Levofloxacin
116	201807	S	Imipenem
116	201807	I	Tobramycin
116	201807	S	Cefazolin
116	201807	S	Cefotetan
116	201807	S	Ceftazidime
116	201807	S	Ceftriaxone
116	201807	S	Cefepime
116	201807	R	Gentamicin
116	201807	S	Piperacillin/Tazobactam
116	201807	S	Ciprofloxacin
116	201807	R	Trimethoprim/Sulfamethoxazole
116	201807	S	Ertapenem
116	201807	S	Aztreonam
116	201807	S	Ampicillin/Sulbactam
116	201807	S	Ampicillin
116	201807	S	Amikacin
117	201807	R	Levofloxacin
117	201807	S	Imipenem
117	201807	S	Tobramycin
117	201807	R	Cefazolin
117	201807	S	Cefotetan
117	201807	S	Ceftazidime
117	201807	R	Ceftriaxone
117	201807	S	Cefepime
117	201807	S	Gentamicin
117	201807	S	Piperacillin/Tazobactam
117	201807	R	Ciprofloxacin
117	201807	R	Trimethoprim/Sulfamethoxazole
117	201807	S	Ertapenem
117	201807	S	Aztreonam
117	201807	I	Ampicillin/Sulbactam
117	201807	R	Ampicillin
117	201807	S	Amikacin
118	201807	S	Levofloxacin
118	201807	S	Imipenem
118	201807	S	Tobramycin
118	201807	R	Cefazolin
118	201807	S	Cefotetan
118	201807	S	Ceftazidime
118	201807	R	Ceftriaxone
118	201807	S	Cefepime
118	201807	S	Gentamicin
118	201807	S	Piperacillin/Tazobactam
118	201807	S	Ciprofloxacin
118	201807	S	Trimethoprim/Sulfamethoxazole
118	201807	S	Ertapenem
118	201807	S	Aztreonam
118	201807	S	Ampicillin/Sulbactam
118	201807	R	Ampicillin
118	201807	S	Amikacin
119	201807	R	Levofloxacin
119	201807	S	Imipenem
119	201807	S	Tobramycin
119	201807	R	Cefazolin
119	201807	S	Cefotetan
119	201807	S	Ceftazidime
119	201807	R	Ceftriaxone
119	201807	S	Cefepime
119	201807	S	Gentamicin
119	201807	S	Piperacillin/Tazobactam
119	201807	R	Ciprofloxacin
119	201807	R	Trimethoprim/Sulfamethoxazole
119	201807	S	Ertapenem
119	201807	R	Aztreonam
119	201807	S	Ampicillin/Sulbactam
119	201807	R	Ampicillin
119	201807	S	Amikacin
120	201806	S	Levofloxacin
120	201806	S	Imipenem
120	201806	S	Tobramycin
120	201806	R	Cefazolin
120	201806	S	Cefotetan
120	201806	S	Ceftazidime
120	201806	R	Ceftriaxone
120	201806	S	Cefepime
120	201806	S	Gentamicin
120	201806	S	Piperacillin/Tazobactam
120	201806	S	Ciprofloxacin
120	201806	R	Trimethoprim/Sulfamethoxazole
120	201806	S	Ertapenem
120	201806	S	Aztreonam
120	201806	S	Ampicillin/Sulbactam
120	201806	R	Ampicillin
120	201806	S	Amikacin
121	201805	R	Levofloxacin
121	201805	S	Imipenem
121	201805	S	Tobramycin
121	201805	R	Cefazolin
121	201805	S	Cefotetan
121	201805	S	Ceftazidime
121	201805	R	Ceftriaxone
121	201805	S	Cefepime
121	201805	S	Gentamicin
121	201805	S	Piperacillin/Tazobactam
121	201805	R	Ciprofloxacin
121	201805	R	Trimethoprim/Sulfamethoxazole
121	201805	S	Ertapenem
121	201805	S	Aztreonam
121	201805	R	Ampicillin/Sulbactam
121	201805	R	Ampicillin
121	201805	S	Amikacin
122	201805	S	Levofloxacin
122	201805	S	Imipenem
122	201805	I	Tobramycin
122	201805	S	Cefazolin
122	201805	S	Cefotetan
122	201805	S	Ceftazidime
122	201805	S	Ceftriaxone
122	201805	S	Cefepime
122	201805	R	Gentamicin
122	201805	S	Piperacillin/Tazobactam
122	201805	S	Ciprofloxacin
122	201805	R	Trimethoprim/Sulfamethoxazole
122	201805	S	Ertapenem
122	201805	S	Aztreonam
122	201805	R	Ampicillin/Sulbactam
122	201805	R	Ampicillin
122	201805	S	Amikacin
123	201805	S	Levofloxacin
123	201805	S	Imipenem
123	201805	S	Tobramycin
123	201805	R	Cefazolin
123	201805	S	Cefotetan
123	201805	S	Ceftazidime
123	201805	R	Ceftriaxone
123	201805	S	Cefepime
123	201805	S	Gentamicin
123	201805	S	Piperacillin/Tazobactam
123	201805	S	Ciprofloxacin
123	201805	R	Trimethoprim/Sulfamethoxazole
123	201805	S	Ertapenem
123	201805	S	Aztreonam
123	201805	S	Ampicillin/Sulbactam
123	201805	R	Ampicillin
123	201805	S	Amikacin
124	201803	S	Levofloxacin
124	201803	S	Imipenem
124	201803	R	Tobramycin
124	201803	R	Cefazolin
124	201803	S	Cefotetan
124	201803	I	Ceftazidime
124	201803	R	Ceftriaxone
124	201803	R	Cefepime
124	201803	R	Gentamicin
124	201803	S	Piperacillin/Tazobactam
124	201803	I	Ciprofloxacin
124	201803	R	Trimethoprim/Sulfamethoxazole
124	201803	S	Ertapenem
124	201803	R	Aztreonam
124	201803	R	Ampicillin/Sulbactam
124	201803	R	Ampicillin
124	201803	S	Amikacin
125	201707	R	Levofloxacin
125	201707	S	Imipenem
125	201707	S	Tobramycin
125	201707	R	Cefazolin
125	201707	S	Cefotetan
125	201707	S	Ceftazidime
125	201707	R	Ceftriaxone
125	201707	S	Cefepime
125	201707	S	Gentamicin
125	201707	S	Piperacillin/Tazobactam
125	201707	R	Ciprofloxacin
125	201707	R	Trimethoprim/Sulfamethoxazole
125	201707	S	Ertapenem
125	201707	S	Aztreonam
125	201707	S	Ampicillin/Sulbactam
125	201707	R	Ampicillin
125	201707	S	Amikacin
126	201805	S	Levofloxacin
126	201805	S	Imipenem
126	201805	S	Tobramycin
126	201805	R	Cefazolin
126	201805	S	Cefotetan
126	201805	S	Ceftazidime
126	201805	R	Ceftriaxone
126	201805	S	Cefepime
126	201805	S	Gentamicin
126	201805	S	Piperacillin/Tazobactam
126	201805	S	Ciprofloxacin
126	201805	R	Trimethoprim/Sulfamethoxazole
126	201805	S	Ertapenem
126	201805	S	Aztreonam
126	201805	R	Ampicillin/Sulbactam
126	201805	R	Ampicillin
126	201805	S	Amikacin
128	201702	R	Levofloxacin
128	201702	S	Imipenem
128	201702	S	Tobramycin
128	201702	R	Cefazolin
128	201702	S	Cefotetan
128	201702	S	Ceftazidime
128	201702	R	Ceftriaxone
128	201702	R	Cefepime
128	201702	S	Gentamicin
128	201702	S	Piperacillin/Tazobactam
128	201702	R	Ciprofloxacin
128	201702	R	Trimethoprim/Sulfamethoxazole
128	201702	S	Ertapenem
128	201702	R	Aztreonam
128	201702	R	Ampicillin/Sulbactam
128	201702	R	Ampicillin
128	201702	S	Amikacin
129	201611	R	Levofloxacin
129	201611	S	Imipenem
129	201611	I	Tobramycin
129	201611	R	Cefazolin
129	201611	R	Cefotetan
129	201611	R	Ceftazidime
129	201611	R	Ceftriaxone
129	201611	R	Cefepime
129	201611	R	Gentamicin
129	201611	I	Piperacillin/Tazobactam
129	201611	R	Ciprofloxacin
129	201611	S	Trimethoprim/Sulfamethoxazole
129	201611	S	Ertapenem
129	201611	R	Aztreonam
129	201611	R	Ampicillin/Sulbactam
129	201611	R	Ampicillin
129	201611	S	Amikacin
130	201609	R	Levofloxacin
130	201609	S	Imipenem
130	201609	R	Tobramycin
130	201609	R	Cefazolin
130	201609	S	Cefotetan
130	201609	S	Ceftazidime
130	201609	R	Ceftriaxone
130	201609	S	Cefepime
130	201609	R	Gentamicin
130	201609	S	Piperacillin/Tazobactam
130	201609	R	Ciprofloxacin
130	201609	R	Trimethoprim/Sulfamethoxazole
130	201609	S	Ertapenem
130	201609	R	Aztreonam
130	201609	R	Ampicillin/Sulbactam
130	201609	R	Ampicillin
130	201609	S	Amikacin
131	201906	R	Levofloxacin
131	201906	S	Imipenem
131	201906	R	Tobramycin
131	201906	R	Cefazolin
131	201906	S	Cefotetan
131	201906	S	Ceftazidime
131	201906	R	Ceftriaxone
131	201906	SDD	Cefepime
131	201906	R	Gentamicin
131	201906	S	Piperacillin/Tazobactam
[truncated: 155,207 more rows]
