# Supplementary material for: Trends and correlations of infection rates and drug resistance of Escherichia coli among ICU and Non-ICU patients in Guizhou, China
Source: PLoS One. 2026 Apr 7;21(4):e0346023. doi: 10.1371/journal.pone.0346023 (PMC13056192; doi:10.1371/journal.pone.0346023)
Supplement: S5 File — (XLSX) [file pone.0346023.s005.xlsx]

## Sheet: ICU
Case No.	Year	ICU (Y/N)
1	2018	N
2	2017	N
3	2016	N
4	2018	N
5	2018	N
6	2018	N
8	2016	N
9	2019	N
10	2018	N
11	2018	N
12	2018	N
13	2018	Y
14	2019	N
15	2019	N
17	2019	N
19	2019	N
20	2019	N
21	2019	N
22	2019	Y
23	2019	Y
24	2019	Y
25	2019	N
27	2019	N
28	2019	N
29	2019	Y
30	2019	N
31	2019	N
32	2019	N
33	2018	N
35	2018	Y
36	2018	N
37	2018	Y
38	2018	Y
39	2018	N
40	2018	Y
41	2018	N
42	2018	N
43	2018	N
44	2018	Y
45	2018	N
46	2018	Y
47	2018	Y
48	2018	Y
49	2018	Y
50	2018	Y
51	2018	N
52	2018	N
53	2018	N
54	2018	Y
55	2018	Y
56	2018	N
57	2018	N
58	2018	N
59	2018	Y
60	2018	N
61	2018	N
62	2018	N
63	2018	N
64	2018	N
66	2018	Y
67	2018	N
68	2017	N
69	2017	N
70	2017	N
71	2017	N
72	2017	N
73	2017	N
74	2017	N
75	2017	N
76	2017	N
77	2017	N
78	2017	N
79	2017	N
80	2017	N
83	2017	N
84	2016	N
85	2016	N
86	2016	N
87	2016	N
88	2016	N
89	2016	N
90	2016	N
92	2016	N
93	2016	N
94	2018	N
95	2017	N
97	2017	Y
98	2017	N
99	2017	N
101	2017	N
102	2017	Y
103	2017	N
104	2017	Y
105	2017	N
106	2017	N
107	2017	N
109	2017	N
110	2016	N
111	2019	N
112	2019	N
113	2019	N
114	2019	N
115	2019	N
116	2018	N
117	2018	N
118	2018	N
119	2018	N
120	2018	N
121	2018	N
122	2018	N
123	2018	N
124	2018	N
125	2017	N
126	2018	N
128	2017	N
129	2016	N
130	2016	N
131	2019	N
133	2019	N
134	2018	N
136	2017	N
137	2019	N
138	2019	Y
139	2019	N
140	2019	N
141	2018	N
142	2018	N
143	2018	N
144	2018	N
145	2018	Y
148	2017	Y
150	2016	Y
151	2017	N
153	2019	N
156	2016	Y
158	2017	N
159	2016	N
160	2019	N
161	2019	N
162	2019	N
163	2019	N
164	2019	Y
165	2019	N
166	2019	N
167	2019	Y
168	2019	Y
169	2019	Y
170	2019	Y
171	2019	N
172	2019	N
173	2019	N
174	2019	N
175	2019	Y
176	2019	N
177	2019	N
178	2019	N
179	2019	N
180	2019	N
181	2019	N
182	2019	N
183	2019	N
184	2019	N
185	2019	N
186	2019	N
187	2019	N
188	2019	N
189	2019	N
190	2019	N
191	2019	N
192	2019	N
193	2019	N
195	2019	N
196	2019	N
197	2019	N
198	2019	N
199	2019	N
200	2019	N
201	2019	N
202	2019	N
203	2019	N
205	2019	N
207	2019	N
208	2019	N
209	2019	N
210	2019	Y
211	2019	N
212	2019	N
214	2019	N
215	2019	N
216	2019	N
217	2019	N
218	2019	N
220	2019	N
222	2019	N
223	2019	N
224	2019	N
225	2019	N
226	2019	N
228	2019	N
230	2018	N
231	2018	N
232	2018	Y
233	2018	N
234	2018	N
236	2018	N
237	2018	N
238	2018	N
239	2018	N
240	2018	N
241	2018	N
242	2018	N
243	2018	Y
244	2018	N
245	2018	N
246	2018	N
247	2018	N
248	2018	N
249	2018	Y
250	2018	N
251	2018	N
253	2018	N
254	2018	N
255	2018	Y
256	2018	N
257	2018	N
258	2018	N
259	2018	Y
261	2018	N
262	2018	N
263	2018	N
264	2018	N
265	2018	N
267	2018	N
268	2018	N
272	2018	N
273	2018	N
275	2018	Y
276	2018	N
277	2018	N
278	2018	N
279	2018	N
280	2018	N
281	2018	Y
282	2018	Y
283	2018	N
284	2018	N
285	2018	Y
287	2018	N
288	2018	N
291	2018	N
292	2018	N
293	2018	Y
294	2018	N
295	2018	N
296	2018	N
297	2018	N
298	2018	N
299	2018	N
300	2018	N
301	2018	N
302	2018	N
303	2018	N
304	2018	N
305	2018	N
306	2018	N
307	2018	N
308	2018	N
310	2018	N
312	2018	N
314	2018	N
315	2018	N
317	2018	N
318	2018	N
319	2018	N
321	2018	N
322	2018	N
323	2018	N
324	2018	N
325	2018	N
326	2018	N
327	2018	N
328	2018	N
329	2018	Y
330	2018	N
331	2018	N
332	2018	N
334	2018	N
335	2018	N
336	2018	N
339	2018	N
340	2018	N
341	2018	N
342	2018	Y
343	2018	N
345	2018	N
347	2018	N
348	2018	N
349	2018	N
350	2018	N
352	2018	N
353	2018	N
354	2018	N
355	2018	N
356	2018	N
357	2018	N
358	2018	Y
359	2018	N
360	2018	N
361	2018	N
362	2018	N
363	2018	N
364	2018	N
365	2018	N
366	2018	N
367	2018	N
368	2018	N
369	2018	N
371	2017	N
373	2017	N
374	2017	N
375	2017	N
377	2017	N
378	2017	N
379	2017	N
380	2017	N
382	2017	N
383	2017	N
385	2017	N
386	2017	Y
387	2017	Y
388	2017	N
389	2017	N
390	2017	N
391	2017	Y
392	2017	N
394	2017	N
395	2017	N
396	2017	Y
397	2017	N
398	2017	N
402	2017	N
404	2017	N
405	2017	N
406	2017	N
407	2017	N
408	2017	N
409	2017	N
411	2017	Y
412	2017	Y
414	2017	N
415	2017	N
416	2017	N
417	2017	N
418	2017	N
419	2017	N
420	2017	Y
421	2017	N
422	2017	N
423	2017	N
424	2017	Y
425	2017	Y
426	2017	N
429	2017	N
430	2017	N
431	2017	N
432	2017	N
433	2017	N
435	2017	N
436	2017	Y
439	2017	N
440	2017	N
442	2017	N
443	2017	N
444	2017	N
447	2017	N
448	2017	N
449	2017	N
450	2017	N
451	2017	N
452	2017	N
455	2017	N
457	2017	N
458	2017	N
459	2017	Y
461	2017	N
462	2017	N
463	2017	N
464	2017	N
465	2017	N
466	2017	N
467	2017	Y
468	2017	N
471	2017	N
472	2017	N
473	2017	N
475	2017	N
478	2017	N
479	2017	N
480	2017	N
481	2017	N
482	2017	N
483	2017	N
485	2017	N
486	2017	N
487	2017	Y
488	2017	N
489	2017	N
491	2017	N
492	2017	N
493	2017	N
494	2017	N
497	2017	N
498	2017	N
499	2017	N
500	2017	Y
501	2017	N
502	2017	N
503	2017	Y
505	2017	N
506	2017	N
508	2017	N
509	2017	N
510	2017	N
511	2017	N
512	2017	Y
513	2017	N
514	2017	N
515	2017	N
516	2017	N
517	2017	N
518	2017	N
519	2017	N
520	2016	N
521	2016	N
522	2016	Y
524	2016	N
525	2016	N
527	2016	N
530	2016	N
531	2016	N
533	2016	N
534	2016	N
536	2016	N
538	2016	N
539	2016	Y
540	2016	N
541	2016	N
542	2016	N
544	2016	N
545	2016	N
546	2016	N
547	2016	N
548	2016	N
549	2016	N
550	2016	N
553	2016	N
554	2016	N
555	2016	N
556	2016	N
558	2016	N
559	2016	N
560	2016	Y
561	2016	N
562	2016	Y
564	2016	N
566	2016	Y
567	2016	N
568	2016	Y
569	2016	N
570	2016	N
571	2016	N
573	2016	N
574	2016	Y
575	2016	N
576	2016	N
577	2016	N
578	2016	N
580	2016	N
581	2016	N
583	2016	N
586	2016	N
587	2016	N
588	2016	Y
589	2016	N
590	2016	N
591	2016	N
592	2016	N
593	2016	N
595	2016	N
596	2016	N
598	2016	Y
599	2018	N
600	2019	N
602	2019	N
603	2018	N
604	2017	N
605	2018	N
606	2018	N
607	2018	N
608	2018	N
609	2018	Y
610	2018	N
611	2018	N
612	2018	N
615	2018	N
616	2018	N
617	2018	N
619	2018	N
620	2018	N
621	2018	N
622	2018	N
624	2018	N
625	2018	N
627	2017	N
628	2017	N
629	2017	N
630	2017	N
631	2017	N
632	2017	N
633	2017	N
634	2017	N
635	2017	N
636	2017	N
638	2017	N
639	2017	N
641	2017	N
642	2017	N
643	2017	Y
647	2017	N
648	2017	N
650	2016	N
651	2016	N
652	2016	N
653	2016	N
654	2016	N
655	2016	N
656	2016	N
657	2016	N
658	2016	N
661	2017	N
662	2018	N
663	2019	N
664	2019	N
665	2019	N
666	2019	N
669	2018	N
670	2018	N
671	2018	N
672	2018	N
673	2018	N
674	2018	N
680	2016	N
681	2016	N
684	2016	N
685	2019	N
686	2018	N
687	2018	N
689	2018	N
690	2018	N
691	2018	N
692	2018	N
693	2018	N
694	2018	N
695	2018	N
696	2018	N
697	2018	N
698	2018	N
699	2018	N
700	2018	N
701	2019	N
702	2018	N
703	2017	N
704	2017	N
705	2017	N
706	2017	N
707	2017	N
708	2017	N
709	2017	N
710	2017	N
711	2017	N
712	2017	N
714	2019	N
715	2018	Y
716	2018	Y
717	2018	N
718	2018	N
721	2017	N
722	2017	N
724	2016	N
725	2019	N
726	2018	N
727	2018	Y
728	2018	N
729	2018	N
730	2018	N
731	2018	N
733	2018	N
734	2017	N
735	2017	N
736	2017	N
737	2017	N
740	2019	Y
741	2019	N
742	2019	N
743	2019	N
744	2019	N
745	2019	N
746	2019	N
747	2018	N
748	2018	N
749	2018	N
751	2018	N
752	2018	N
753	2018	N
756	2017	N
759	2017	N
760	2017	N
761	2017	N
762	2017	N
763	2017	N
767	2016	N
768	2016	N
770	2016	N
773	2018	N
775	2017	N
777	2017	N
778	2017	N
779	2017	N
780	2017	Y
782	2017	N
783	2017	N
784	2017	N
787	2017	N
790	2016	N
791	2016	N
792	2016	N
793	2016	N
794	2016	N
796	2016	N
797	2016	N
798	2019	N
799	2019	N
800	2019	N
801	2019	N
802	2019	N
803	2019	N
804	2018	N
805	2018	N
806	2018	N
807	2018	N
808	2018	N
809	2018	N
812	2018	Y
813	2018	N
814	2018	N
815	2018	N
817	2018	N
818	2018	N
820	2018	N
823	2017	N
824	2017	N
825	2017	N
826	2017	N
827	2017	N
828	2017	N
829	2017	N
830	2017	N
831	2017	N
832	2017	Y
834	2017	N
835	2017	N
837	2017	N
838	2017	N
839	2017	N
840	2017	N
841	2017	N
842	2017	N
844	2017	N
846	2017	N
847	2017	N
848	2017	N
849	2017	N
850	2016	N
851	2016	N
852	2016	N
855	2016	N
857	2016	N
858	2016	N
860	2019	Y
861	2019	N
862	2019	N
864	2019	N
865	2019	N
866	2019	N
867	2019	N
868	2019	N
869	2019	N
870	2019	N
871	2019	N
872	2019	N
873	2019	N
874	2019	N
875	2019	N
877	2019	N
878	2019	N
880	2019	N
881	2019	N
882	2019	N
883	2019	N
884	2019	N
885	2019	N
886	2019	N
887	2019	N
888	2019	N
889	2019	N
890	2019	N
891	2019	N
892	2019	N
893	2019	N
894	2019	N
895	2019	N
896	2019	N
897	2019	N
898	2019	N
899	2019	N
901	2019	N
902	2019	N
903	2019	Y
904	2019	N
905	2019	N
906	2019	N
907	2019	N
908	2019	N
909	2019	N
910	2019	N
911	2019	N
912	2019	N
913	2019	N
915	2018	N
916	2018	N
917	2018	N
918	2018	Y
919	2018	N
920	2018	N
921	2018	N
922	2018	N
923	2018	N
924	2018	N
925	2018	N
926	2018	N
927	2018	N
928	2018	N
929	2018	N
931	2018	N
932	2018	N
933	2018	N
934	2018	N
935	2018	N
936	2018	N
937	2018	N
938	2018	N
939	2018	N
940	2018	N
941	2018	N
942	2018	N
943	2017	N
944	2017	N
945	2019	N
946	2018	N
949	2016	N
950	2016	N
951	2016	N
952	2019	N
953	2019	N
954	2019	N
955	2019	N
956	2019	N
957	2019	N
959	2019	N
960	2019	N
961	2019	N
962	2019	N
963	2019	N
964	2019	N
965	2019	N
966	2019	N
967	2019	N
969	2019	N
970	2019	N
971	2019	N
972	2019	N
973	2019	N
974	2019	N
975	2019	N
976	2019	N
977	2019	N
978	2019	N
979	2019	N
980	2019	N
981	2019	N
982	2019	N
983	2019	N
984	2019	N
985	2019	N
986	2019	N
987	2019	N
988	2019	N
990	2019	N
991	2019	N
992	2019	N
993	2019	N
994	2019	N
995	2019	N
996	2019	N
997	2019	N
998	2019	N
999	2019	N
1000	2019	N
1001	2019	N
1002	2019	N
1003	2019	N
1004	2019	Y
1005	2019	N
1006	2019	N
1008	2019	N
1009	2019	N
1010	2019	N
1011	2019	N
1012	2019	N
1013	2019	N
1014	2019	N
1015	2019	N
1016	2019	N
1017	2019	N
1018	2019	N
1019	2019	N
1020	2019	N
1021	2019	N
1022	2019	N
1023	2019	N
1024	2019	N
1025	2019	N
1026	2019	N
1027	2019	N
1028	2019	N
1029	2019	N
1030	2019	N
1031	2019	N
1032	2019	N
1033	2019	N
1034	2019	N
1035	2019	N
1036	2019	N
1037	2019	N
1038	2019	N
1039	2019	Y
1040	2019	N
1041	2019	N
1042	2019	N
1043	2019	N
1044	2019	N
1045	2019	N
1047	2019	N
1048	2019	N
1049	2019	N
1050	2019	N
1052	2019	N
1053	2019	N
1055	2019	N
1056	2019	N
1057	2019	N
1058	2019	N
1059	2019	N
1060	2019	N
1061	2019	N
1063	2019	N
1064	2019	N
1065	2019	N
1067	2019	N
1068	2019	N
1069	2019	N
1070	2019	N
1071	2019	N
1072	2019	N
1073	2019	N
1074	2019	N
1075	2019	N
1076	2019	Y
1077	2019	N
1078	2019	N
1079	2019	N
1082	2019	N
1084	2019	N
1086	2019	N
1089	2019	N
1090	2019	N
1091	2019	N
1092	2019	N
1093	2019	Y
1094	2019	N
1096	2019	N
1097	2019	N
1098	2019	N
1099	2019	N
1100	2019	N
1101	2019	N
1102	2019	N
1103	2019	N
1104	2019	N
1105	2019	N
1106	2019	N
1108	2019	N
1109	2019	N
1110	2019	N
1111	2019	N
1113	2019	N
1114	2019	N
1115	2019	N
1116	2019	N
1117	2019	N
1118	2019	N
1119	2019	N
1121	2019	N
1122	2019	N
1124	2019	N
1125	2019	N
1126	2019	N
1128	2019	N
1129	2019	N
1130	2019	N
1131	2019	N
1132	2019	N
1133	2019	N
1134	2019	N
1135	2019	Y
1136	2019	N
1137	2019	N
1138	2019	Y
1139	2019	N
1141	2019	N
1142	2019	N
1144	2019	N
1145	2019	N
1146	2019	N
1147	2019	N
1148	2019	N
1149	2019	N
1150	2019	N
1151	2019	N
1152	2019	N
1153	2019	N
1154	2019	N
1155	2019	N
1156	2019	N
1158	2019	N
1159	2019	N
1160	2019	N
1161	2019	N
1163	2019	N
1164	2019	N
1165	2019	N
1166	2019	N
1167	2019	N
1168	2019	N
1169	2019	N
1170	2019	N
1171	2019	N
1172	2019	N
1174	2019	N
1175	2019	N
1176	2019	N
1177	2019	N
1178	2019	N
1179	2019	N
1180	2019	N
1181	2019	N
1182	2019	N
1184	2019	N
1185	2019	N
1186	2019	N
1187	2019	N
1188	2019	N
1189	2019	N
1190	2019	N
1191	2019	N
1192	2019	N
1193	2019	N
1194	2019	N
1195	2019	N
1196	2019	N
1197	2019	N
1198	2019	N
1199	2019	N
1200	2019	N
1201	2019	N
1202	2019	N
1203	2019	N
1204	2019	N
1205	2019	N
1206	2019	N
1208	2019	N
1209	2019	N
1210	2019	N
1211	2019	N
1212	2019	N
1214	2019	N
1216	2019	N
1217	2019	N
1218	2019	N
1219	2019	N
1221	2019	N
1222	2019	N
1223	2019	N
1224	2019	N
1225	2019	N
1226	2019	Y
1228	2019	N
1229	2019	N
1230	2019	N
1231	2019	N
1232	2019	N
1233	2019	N
1236	2019	N
1237	2019	N
1238	2019	N
1239	2019	N
1240	2019	N
1241	2019	N
1242	2019	N
1243	2019	N
1244	2019	N
1245	2019	N
1246	2019	N
1247	2019	N
1248	2019	N
1250	2019	N
1251	2019	N
1252	2019	N
1253	2019	N
1254	2019	N
1255	2019	N
1257	2019	N
1258	2019	N
1259	2019	N
1260	2019	N
1261	2019	N
1262	2019	N
1263	2019	N
1264	2019	N
1265	2019	N
1266	2019	N
1267	2019	N
1268	2019	N
1269	2019	N
1270	2019	N
1271	2019	N
1272	2019	N
1273	2019	N
1274	2019	N
1275	2019	N
1277	2018	N
1278	2018	N
1279	2018	N
1280	2018	N
1281	2018	N
1282	2018	N
1283	2018	N
1284	2018	N
1285	2018	N
1286	2018	N
1287	2018	N
1288	2018	N
1289	2018	N
1290	2018	N
1291	2018	N
1292	2018	N
1293	2018	N
1294	2018	N
1295	2018	N
1296	2018	N
1297	2018	N
1299	2018	N
1300	2018	N
1301	2018	N
1302	2018	N
1303	2018	N
1304	2018	N
1305	2018	N
1306	2018	N
1307	2018	N
1308	2018	N
1309	2018	N
1310	2018	N
1311	2018	N
1312	2018	N
1313	2018	N
1314	2018	N
1315	2018	N
1316	2018	N
1317	2018	N
1318	2018	N
1320	2018	N
1323	2018	N
1324	2018	N
1327	2018	N
1328	2018	N
1329	2018	N
1330	2018	N
1331	2018	N
1332	2018	N
1333	2018	N
1334	2018	N
1335	2018	N
1336	2018	N
1337	2018	N
1338	2018	N
1339	2018	N
1340	2018	N
1341	2018	N
1342	2018	N
1343	2018	N
1344	2018	N
1345	2018	N
1346	2018	N
1347	2018	N
1349	2018	N
1350	2018	N
1351	2018	N
1352	2018	N
1353	2018	N
1354	2018	N
1355	2018	N
1357	2018	N
1358	2018	N
1359	2018	N
1360	2018	N
1361	2018	N
1362	2018	N
1363	2018	N
1364	2018	N
1365	2018	N
1366	2018	N
1367	2018	N
1368	2018	N
1369	2018	N
1370	2018	N
1371	2018	N
1372	2018	N
1373	2018	N
1374	2018	Y
1375	2018	N
1376	2018	N
1377	2018	N
1378	2018	N
1379	2018	N
1380	2018	N
1381	2018	N
1382	2018	N
1383	2018	N
1384	2018	N
1385	2018	N
1386	2018	N
1387	2018	N
1388	2018	N
1389	2018	N
1391	2018	N
1392	2018	N
1393	2018	N
1394	2018	N
1395	2018	N
1396	2018	N
1397	2018	N
1399	2018	N
1400	2018	N
1402	2018	N
1403	2018	N
1404	2018	N
1406	2018	N
1407	2018	N
1408	2018	N
1409	2018	N
1410	2018	N
1411	2018	N
1412	2018	N
1413	2018	N
1414	2018	N
1415	2018	N
1417	2018	N
1418	2018	N
1419	2018	N
1420	2018	N
1421	2018	N
1422	2018	N
1423	2018	N
1424	2018	N
1425	2018	N
1426	2018	N
1427	2018	N
1428	2018	N
1430	2018	N
1431	2018	N
1432	2018	N
1433	2018	N
1434	2018	N
1435	2018	N
1436	2018	N
1437	2018	N
1438	2018	N
1439	2018	N
1440	2018	N
1441	2018	N
1442	2018	N
1443	2018	N
1444	2018	N
1445	2018	N
1447	2018	N
1448	2018	N
1449	2018	N
1450	2018	N
1451	2018	N
1452	2018	N
1454	2018	N
1455	2018	N
1456	2018	N
1457	2018	N
1458	2018	N
1459	2018	N
1460	2018	N
1461	2018	N
1462	2018	N
1463	2018	Y
1464	2018	N
1465	2018	N
1466	2018	N
1467	2018	N
1469	2018	N
1470	2018	N
1471	2018	N
1473	2018	N
1475	2018	N
1476	2018	N
1477	2018	N
1478	2018	N
1479	2018	N
1481	2018	N
1482	2018	N
1483	2018	N
1485	2018	N
1489	2018	N
1490	2018	N
1491	2018	N
1492	2018	N
1493	2018	N
1494	2018	N
1495	2018	N
1496	2018	N
1497	2018	N
1498	2018	N
1499	2018	N
1500	2018	N
1501	2018	N
1503	2018	N
1504	2018	N
1505	2018	N
1506	2018	N
1507	2018	N
1508	2018	N
1509	2018	N
1510	2018	N
1512	2018	N
1513	2018	N
1514	2018	N
1516	2018	N
1517	2018	N
1518	2018	N
1519	2018	N
1521	2018	N
1522	2018	N
1523	2018	N
1524	2018	N
1525	2018	N
1526	2018	N
1527	2018	N
1528	2018	N
1530	2018	N
1531	2018	N
1532	2018	N
1533	2018	N
1534	2018	N
1535	2018	N
1536	2018	N
1537	2018	N
1538	2018	N
1539	2018	N
1540	2018	N
1541	2018	N
1542	2018	N
1543	2018	N
1544	2018	N
1545	2018	N
1546	2018	N
1547	2018	N
1548	2018	N
1549	2018	N
1550	2018	N
1551	2018	N
1553	2018	N
1554	2018	N
1555	2018	N
1556	2018	N
1557	2018	N
1558	2018	N
1559	2018	N
1560	2018	N
1561	2018	N
1562	2018	N
1563	2018	N
1564	2018	N
1565	2018	N
1566	2018	N
1567	2018	N
1568	2018	N
1570	2018	N
1571	2018	N
1572	2018	N
1573	2018	N
1574	2018	N
1575	2018	N
1576	2018	N
1577	2018	N
1578	2018	N
1579	2018	N
1580	2018	Y
1581	2018	N
1582	2018	N
1583	2018	N
1584	2018	N
1586	2018	N
1587	2018	N
1588	2018	Y
1589	2018	N
1590	2018	N
1591	2018	N
1592	2018	N
1593	2018	N
1594	2018	N
1595	2018	N
1596	2018	N
1598	2018	N
1599	2018	N
1600	2018	N
1601	2018	N
1602	2018	Y
1603	2018	N
1604	2018	N
1606	2018	N
1607	2018	N
1608	2018	N
1610	2018	N
1611	2018	N
1612	2018	N
1613	2018	N
1614	2018	N
1615	2018	N
1617	2018	N
1618	2018	N
1619	2018	N
1620	2018	N
1621	2018	N
1623	2018	N
1624	2018	N
1625	2018	N
1626	2018	N
1627	2018	N
1628	2018	N
1629	2018	N
1630	2018	N
1631	2018	N
1632	2018	N
1635	2018	N
1637	2018	N
1638	2018	N
1639	2018	N
1640	2018	N
1641	2018	N
1643	2018	N
1644	2018	Y
1645	2018	N
1646	2018	N
1647	2018	N
1648	2018	N
1649	2018	N
1651	2018	N
1652	2018	N
1653	2018	N
1654	2018	N
1655	2018	N
1656	2018	N
1657	2018	N
1658	2018	N
1659	2018	N
1660	2018	N
1661	2018	N
1662	2018	N
1663	2018	N
1664	2018	N
1665	2018	N
1666	2018	N
1667	2018	N
1668	2018	N
1669	2018	N
1671	2018	N
1672	2018	N
1673	2018	N
1674	2018	N
1675	2018	N
1676	2018	N
1677	2018	N
1678	2018	N
1679	2018	N
1680	2018	N
1681	2018	N
1682	2018	N
1683	2018	N
1685	2018	N
1686	2018	N
1687	2018	N
1688	2018	N
1689	2018	N
1691	2018	N
1692	2018	N
1693	2018	N
1694	2018	N
1695	2018	N
1696	2018	N
1698	2018	N
1699	2018	N
1700	2018	N
1701	2018	N
1702	2018	N
1703	2018	N
1704	2018	N
1705	2018	N
1706	2018	N
1707	2018	N
1708	2018	N
1713	2018	N
1715	2018	N
1716	2018	N
1718	2018	N
1719	2018	N
1721	2018	N
1722	2018	N
1723	2018	N
1724	2018	N
1725	2018	N
1726	2018	N
1727	2018	N
1731	2018	N
1732	2018	N
1733	2018	N
1734	2018	N
1735	2018	N
1736	2018	N
1737	2018	N
1739	2018	N
1740	2018	N
1741	2018	N
1743	2018	N
1744	2018	N
1745	2018	N
1746	2018	N
1747	2018	N
1748	2018	N
1750	2018	N
1751	2018	N
1752	2018	N
1753	2018	N
1754	2018	N
1758	2018	N
1759	2018	N
1761	2018	N
1762	2018	N
1765	2018	N
1766	2018	N
1767	2018	N
1768	2018	N
1769	2018	N
1770	2018	N
1772	2018	N
1774	2018	Y
1775	2018	N
1781	2018	N
1782	2018	N
1783	2018	N
1784	2018	N
1785	2018	N
1786	2018	N
1787	2018	N
1789	2018	N
1792	2018	N
1793	2018	N
1794	2018	N
1796	2018	N
1797	2018	N
1799	2018	N
1800	2018	N
1801	2018	N
1802	2018	N
1803	2018	N
1804	2018	N
1805	2018	N
1806	2018	N
1807	2018	N
1809	2018	N
1810	2018	N
1813	2018	N
1814	2018	N
1815	2018	N
1817	2018	N
1818	2018	N
1819	2018	N
1824	2018	N
1825	2018	N
1827	2018	N
1828	2018	N
1829	2018	N
1830	2018	N
1831	2018	N
1833	2018	N
1834	2018	N
1836	2018	N
1837	2018	N
1838	2018	N
1839	2018	N
1840	2018	N
1841	2018	N
1842	2018	N
1843	2018	N
1844	2018	N
1845	2018	N
1846	2018	N
1847	2018	N
1848	2018	N
1849	2018	N
1850	2018	N
1851	2018	N
1852	2018	N
1853	2018	N
1855	2018	N
1856	2018	N
1857	2018	N
1858	2018	N
1859	2018	N
1860	2018	N
1862	2018	N
1864	2018	N
1865	2018	N
1866	2018	N
1869	2018	N
1872	2018	N
1874	2018	N
1875	2018	N
1876	2018	N
1877	2018	N
1878	2018	N
1879	2018	N
1880	2018	N
1882	2018	Y
1883	2018	N
1884	2018	N
1885	2018	N
1886	2018	N
1887	2018	N
1889	2018	N
1890	2018	N
1891	2018	N
1892	2018	N
1893	2018	N
1894	2018	N
1895	2018	N
1897	2018	N
1898	2018	N
1899	2018	N
1901	2018	N
1903	2018	N
1904	2018	N
1905	2018	N
1906	2018	N
1907	2018	N
1909	2018	N
1910	2018	N
1914	2018	N
1915	2018	N
1916	2018	N
1918	2018	N
1920	2018	N
1921	2018	N
1924	2018	N
1927	2018	N
1929	2018	N
1930	2018	N
1931	2018	N
1932	2018	N
1933	2018	N
1934	2018	N
1935	2018	N
1937	2018	N
1938	2018	N
1940	2018	N
1941	2018	N
1943	2018	N
1944	2018	N
1945	2018	N
1946	2018	N
1947	2018	N
1948	2018	N
1951	2018	N
1954	2017	Y
1956	2017	N
1957	2017	N
1959	2017	N
1960	2017	N
1961	2017	N
1962	2017	Y
1963	2017	N
1965	2017	N
1966	2017	N
1967	2017	N
1968	2017	N
1969	2017	N
1970	2017	N
1971	2017	N
1972	2017	N
1973	2017	N
1974	2017	N
1975	2017	N
1976	2017	N
1977	2017	N
1980	2017	N
1981	2017	N
1982	2017	N
1983	2017	N
1985	2017	N
1986	2017	N
1987	2017	N
1988	2017	N
1990	2017	N
1991	2017	N
1992	2017	N
1993	2017	N
1994	2017	N
1995	2017	N
1996	2017	N
1997	2017	N
1998	2017	N
1999	2017	N
2000	2017	N
2001	2017	N
2002	2017	N
2003	2017	N
2004	2017	N
2005	2017	N
2007	2017	Y
2009	2017	N
2010	2017	N
2011	2017	N
2012	2017	Y
2013	2017	N
2016	2017	N
2017	2017	N
2019	2017	N
2020	2017	N
2021	2017	N
2022	2017	N
2024	2017	N
2026	2017	N
2027	2017	N
2028	2017	N
2030	2017	N
2032	2017	N
2037	2017	N
2039	2017	N
2041	2017	N
2042	2017	N
2043	2017	N
2044	2017	N
2045	2017	N
2047	2017	N
2049	2017	N
2050	2017	N
2051	2017	N
2052	2017	N
2053	2017	N
2054	2017	N
2056	2017	N
2057	2017	N
2058	2017	N
2059	2017	N
2060	2017	N
2061	2017	N
2062	2017	N
2063	2017	N
2064	2017	N
2066	2017	N
2067	2017	Y
2068	2017	N
2069	2017	N
2070	2017	N
2071	2017	N
2075	2017	N
2076	2017	N
2077	2017	N
2078	2017	N
2079	2017	N
2080	2017	N
2081	2017	N
2082	2017	N
2085	2017	N
2086	2017	N
2087	2017	N
2089	2017	N
2090	2017	N
2091	2017	N
2092	2017	N
2094	2017	N
2095	2017	N
2098	2017	Y
2100	2017	Y
2101	2017	N
2102	2017	N
2103	2017	N
2107	2017	N
2109	2017	N
2110	2017	N
2111	2017	N
2112	2017	N
2113	2017	N
2115	2017	N
2117	2017	N
2118	2017	N
2121	2017	N
2122	2017	N
2124	2017	N
2125	2017	N
2126	2017	N
2127	2017	N
2128	2017	Y
2129	2017	N
2130	2017	N
2131	2017	N
2133	2017	N
2134	2017	N
2135	2017	N
2136	2017	N
2137	2017	N
2139	2017	N
2141	2017	N
2142	2017	N
2143	2017	N
2144	2017	N
2145	2017	N
2146	2017	N
2147	2017	N
2149	2017	N
2150	2017	N
2152	2017	N
2153	2017	N
2155	2017	N
2157	2017	N
2158	2017	N
2159	2017	N
2161	2017	N
2162	2017	N
2163	2017	N
2166	2017	N
2168	2017	N
2170	2017	N
2171	2017	N
2174	2017	N
2175	2017	N
2176	2017	N
2177	2017	N
2178	2017	N
2179	2017	N
2180	2017	N
2181	2017	N
2182	2017	N
2183	2017	N
2184	2017	N
2187	2017	N
2189	2017	N
2190	2017	N
2193	2017	N
2194	2017	N
2195	2017	N
2196	2017	N
2197	2017	Y
2198	2017	N
2199	2017	N
2201	2017	N
2202	2017	N
2203	2017	N
2204	2017	N
2205	2017	N
2206	2017	N
2207	2017	N
2211	2017	N
2212	2017	N
2213	2017	N
2214	2017	N
2215	2017	N
2218	2017	N
2220	2017	N
2221	2017	N
2222	2017	N
2223	2017	N
2224	2017	N
2225	2017	N
2226	2017	N
2227	2017	N
2228	2017	N
2229	2017	N
2231	2017	N
2232	2017	N
2235	2017	N
2241	2017	N
2247	2017	N
2248	2017	N
2250	2017	N
2253	2017	N
2254	2017	N
2255	2017	N
2256	2017	N
2257	2017	N
2258	2017	N
2259	2017	N
2262	2017	N
2263	2017	Y
2264	2017	N
2266	2017	N
2267	2017	N
2269	2017	N
2270	2017	N
2271	2017	N
2272	2017	N
2273	2017	N
2274	2017	N
2276	2017	N
2277	2017	N
2278	2017	N
2279	2017	N
2280	2017	N
2282	2017	N
2285	2017	N
2286	2017	N
2287	2017	N
2288	2017	N
2291	2017	N
2292	2017	N
2295	2017	N
2299	2017	N
2300	2017	N
2301	2017	N
2302	2017	Y
2303	2017	N
2304	2017	N
2309	2017	N
2310	2017	N
2312	2017	N
2315	2017	N
2316	2017	N
2317	2017	N
2318	2017	N
2320	2017	N
2321	2017	N
2322	2017	N
2323	2017	N
2324	2017	N
2325	2017	N
2326	2017	N
2327	2017	N
2329	2017	N
2331	2017	N
2332	2017	N
2333	2017	N
2335	2017	N
2336	2017	N
2337	2017	N
2341	2017	N
2342	2017	N
2343	2017	N
2345	2017	N
2346	2017	N
2347	2017	N
2348	2017	N
2349	2017	N
2350	2017	N
2351	2017	N
2353	2017	N
2354	2017	N
2355	2017	N
2356	2017	N
2357	2017	N
2358	2017	Y
2359	2017	N
2360	2017	N
2361	2017	N
2362	2017	N
2363	2017	N
2365	2017	N
2366	2017	N
2367	2017	N
2369	2017	N
2372	2017	N
2373	2017	N
2374	2017	N
2375	2017	N
2376	2017	N
2377	2017	N
2378	2017	N
2380	2017	N
2381	2017	N
2382	2017	N
2384	2017	N
2385	2017	N
2386	2017	N
2387	2017	N
2389	2017	N
2391	2017	N
2393	2017	N
2394	2017	N
2395	2017	N
2396	2017	N
2397	2017	N
2399	2017	N
2400	2017	N
2401	2017	N
2402	2017	N
2404	2017	N
2405	2017	N
2406	2017	N
2408	2017	N
2409	2017	N
2410	2017	N
2412	2017	N
2413	2017	N
2415	2017	N
2416	2017	N
2417	2017	N
2418	2017	N
2419	2017	N
2421	2017	N
2422	2017	N
2424	2017	N
2425	2017	N
2429	2017	N
2431	2017	N
2432	2017	N
2434	2017	N
2435	2017	N
2436	2017	N
2437	2017	N
2438	2017	N
2439	2017	N
2441	2017	Y
2442	2017	N
2444	2017	N
2445	2017	N
2446	2017	N
2447	2017	N
2448	2017	N
2449	2017	N
2450	2017	N
2451	2017	N
2452	2017	N
2453	2017	N
2454	2017	N
2455	2017	N
2456	2017	N
2458	2017	N
2459	2017	N
2460	2017	N
2461	2017	N
2463	2017	N
2464	2017	N
2466	2017	N
2467	2017	N
2468	2017	N
2469	2017	N
2470	2017	N
2472	2017	N
2473	2017	N
2474	2017	N
2475	2017	N
2476	2017	N
2481	2017	N
2482	2017	N
2483	2017	N
[truncated: 7,248 more rows]
